# Supplementary material for: 2-Amino-N-(2-hydr­oxy-3-methoxy­benzyl­idene)aniline
Source: Acta Crystallogr Sect E Struct Rep Online. 2008 Jun 7;64(Pt 7):o1201–2. doi: 10.1107/S1600536808016292 (PMC2961787; doi:10.1107/S1600536808016292)
Supplement: Supplementary file 2 [file e-64-o1201-Isup2.hkl]

# 
# h,k,l, Fc-squared, Fo-squared, sigma(Fo-squared) and status flag 
# 
data_I
_shelx_title ' 2me_0m in P2(1)/c  (100K)' 
_shelx_refln_list_code          4 
_shelx_F_calc_maximum      151.38 
_exptl_crystal_F_000       512.00 
_reflns_d_resolution_high  0.7099 
 
loop_ 
 _symmetry_equiv_pos_as_xyz 
 'x, y, z' 
 '-x, y+1/2, -z+1/2' 
 '-x, -y, -z' 
 'x, -y-1/2, z-1/2' 
 
_cell_length_a    13.2790 
_cell_length_b    14.4810 
_cell_length_c     6.1928 
_cell_angle_alpha  90.000 
_cell_angle_beta  103.116 
_cell_angle_gamma  90.000 
 
_shelx_F_squared_multiplier     1.000 
 
loop_ 
 _refln_index_h 
 _refln_index_k 
 _refln_index_l 
 _refln_F_squared_calc 
 _refln_F_squared_meas 
 _refln_F_squared_sigma 
 _refln_observed_status 
   2   0   0    11647.38    12378.43    166.97 o 
   3   0   0     1867.74     1936.82     26.78 o 
   4   0   0     1863.60     1903.78     26.56 o 
   5   0   0      128.65      134.07      3.08 o 
   6   0   0     1370.95     1564.29     20.92 o 
   7   0   0      768.80      967.35     13.80 o 
   8   0   0       17.53       22.23      2.84 o 
   9   0   0       16.04       14.11      2.28 o 
  10   0   0      213.37      211.52      6.36 o 
  11   0   0        2.95        1.20      2.02 o 
  12   0   0       32.26       19.52      3.49 o 
  13   0   0       63.45       70.96      6.58 o 
  14   0   0      155.69      156.08     13.45 o 
  15   0   0       53.23       79.53     16.00 o 
  16   0   0       40.21       38.45     14.44 o 
  17   0   0        2.52        0.51     12.90 o 
  18   0   0        7.31       10.96     14.90 o 
   1   1   0      152.97       99.40      3.65 o 
   2   1   0      893.61      738.88      6.68 o 
   3   1   0      474.72      347.13      3.69 o 
   4   1   0      930.87      791.07      7.70 o 
   5   1   0       46.44       35.84      1.69 o 
   6   1   0      432.47      445.49      5.01 o 
   7   1   0      192.66      244.04      3.62 o 
   8   1   0       28.84       31.84      1.86 o 
   9   1   0      205.27      196.35      4.01 o 
  10   1   0      516.79      505.74      8.15 o 
  11   1   0      239.99      245.89      4.98 o 
  12   1   0       33.05       28.85      2.75 o 
  13   1   0       54.05       71.57      5.08 o 
  14   1   0        0.85        2.51      3.38 o 
  15   1   0       79.88      108.13      8.10 o 
  16   1   0       28.95       28.96      6.34 o 
  17   1   0      128.63      205.26     17.63 o 
  18   1   0        9.42       19.25     14.34 o 
   0   2   0     4275.23     4358.17     59.10 o 
   1   2   0       81.53       84.75      1.84 o 
   2   2   0     1770.76     1780.43     15.50 o 
   3   2   0      341.66      292.74      4.59 o 
   4   2   0      417.26      348.93      4.09 o 
   5   2   0     1453.15     1481.11     13.94 o 
   6   2   0       38.19       46.36      1.50 o 
   7   2   0      730.56      726.68      9.23 o 
   8   2   0       77.26       74.74      3.43 o 
   9   2   0       19.81       24.23      1.80 o 
  10   2   0      459.84      403.43      6.47 o 
  11   2   0       38.62       34.07      2.26 o 
  12   2   0      126.25      103.29      4.24 o 
  13   2   0       37.61       34.78      3.22 o 
  14   2   0       22.75       25.81      5.23 o 
  15   2   0       52.82       80.15      7.72 o 
  16   2   0       42.41       39.26      7.55 o 
  17   2   0       16.18       16.89     10.14 o 
  18   2   0        5.39       15.54     10.14 o 
   1   3   0        2.52        3.04      0.70 o 
   2   3   0      176.00      204.14      2.42 o 
   3   3   0        9.25       14.35      0.91 o 
   4   3   0       70.98       89.37      1.69 o 
   5   3   0     1132.08     1093.75     10.31 o 
   6   3   0        4.32        2.98      0.98 o 
   7   3   0     1182.88     1224.75     14.48 o 
   8   3   0       46.87       49.40      2.16 o 
   9   3   0       33.17       37.18      2.07 o 
  10   3   0        8.15       22.22      1.91 o 
  11   3   0       56.96       63.84      4.08 o 
  12   3   0       28.66       29.20      2.83 o 
  13   3   0       23.76       25.42      5.57 o 
  14   3   0        7.36        8.88      4.69 o 
  15   3   0       49.25       74.60      7.60 o 
  16   3   0        0.39        1.84      5.09 o 
  17   3   0      181.38      211.53     13.66 o 
  18   3   0       31.05       34.02     17.18 o 
   0   4   0    13247.89    13461.90    168.44 o 
   1   4   0       32.30       23.82      0.99 o 
   2   4   0      102.51       82.65      1.46 o 
   3   4   0       19.01       31.38      1.10 o 
   4   4   0      456.35      539.14      5.36 o 
   5   4   0     1764.17     1990.91     18.51 o 
   6   4   0      375.87      366.80      4.32 o 
   7   4   0     1435.60     1532.37     17.75 o 
   8   4   0      463.53      395.16      6.02 o 
   9   4   0      422.90      393.92      6.23 o 
  10   4   0      349.23      393.13      9.45 o 
  11   4   0       86.82      106.87      4.12 o 
  12   4   0       16.47       22.35      3.04 o 
  13   4   0      149.60      148.07     20.01 o 
  14   4   0       20.78       23.29      5.54 o 
  15   4   0       35.86       43.77      6.74 o 
  16   4   0        9.73       16.82      6.08 o 
  17   4   0        8.76        1.21      6.63 o 
   1   5   0        0.55        6.07      0.85 o 
   2   5   0       26.49       14.16      0.95 o 
   3   5   0       81.89       64.37      1.41 o 
   4   5   0      818.58      706.17      6.60 o 
   5   5   0      571.69      418.21      4.57 o 
   6   5   0      200.60      176.73      3.17 o 
   7   5   0       52.58       39.68      2.42 o 
   8   5   0      130.00      115.82      3.05 o 
   9   5   0      368.76      346.91      5.76 o 
  10   5   0     1620.78     1611.90     19.37 o 
  11   5   0      365.05      353.47      8.45 o 
  12   5   0      134.18      123.95      5.34 o 
  13   5   0        2.17        5.18      4.19 o 
  14   5   0       57.26       49.32      8.62 o 
  15   5   0        8.53        8.54      5.13 o 
  16   5   0        4.55       -4.16      5.71 o 
  17   5   0        2.88        0.63      6.38 o 
   0   6   0      952.51      894.20     11.66 o 
   1   6   0       22.58       25.51      1.53 o 
   2   6   0       38.93       42.05      1.40 o 
   3   6   0      450.26      498.14      5.00 o 
   4   6   0      102.29       91.95      1.74 o 
   5   6   0        5.43        4.67      1.14 o 
   6   6   0        3.15        0.94      1.05 o 
   7   6   0       65.28       83.47      2.42 o 
   8   6   0      233.40      236.52      4.46 o 
   9   6   0      150.75      159.13      3.76 o 
  10   6   0     1720.21     1602.75     21.68 o 
  11   6   0      310.23      274.54      7.42 o 
  12   6   0      586.90      541.64     13.79 o 
  13   6   0       74.44       73.21      6.98 o 
  14   6   0       45.32       41.38      8.75 o 
  15   6   0       21.97       21.94      6.78 o 
  16   6   0        0.01        1.23      5.75 o 
  17   6   0       17.88       12.41      7.49 o 
   1   7   0      200.58      184.53      2.67 o 
   2   7   0      115.77       97.70      1.85 o 
   3   7   0      517.85      435.70      4.61 o 
   4   7   0       43.19       43.08      1.65 o 
   5   7   0      129.06      104.54      2.53 o 
   6   7   0       19.24       18.51      1.47 o 
   7   7   0      158.33      172.90      3.25 o 
   8   7   0       52.91       41.16      2.28 o 
   9   7   0       47.60       50.22      2.82 o 
  10   7   0      322.77      319.10      7.97 o 
  11   7   0      225.85      215.66      6.69 o 
  12   7   0       82.24       72.53      8.25 o 
  13   7   0        5.74       11.94      4.98 o 
  14   7   0      137.36      109.89     12.98 o 
  15   7   0       11.35       16.43      6.82 o 
  16   7   0       14.18       21.18      7.45 o 
  17   7   0       35.68       37.02     10.06 o 
   0   8   0        7.95       18.06      2.12 o 
   1   8   0       91.88       87.94      2.32 o 
   2   8   0      569.59      575.15      7.01 o 
   3   8   0      448.84      438.03      5.53 o 
   4   8   0      544.78      523.89      6.40 o 
   5   8   0      277.04      383.06      6.73 o 
   6   8   0      126.72      121.72      2.92 o 
   7   8   0      121.23      126.47      2.89 o 
   8   8   0        0.48        2.37      1.49 o 
   9   8   0      118.29      101.94      4.14 o 
  10   8   0        1.77        2.26      2.56 o 
  11   8   0       47.97       41.55      5.26 o 
  12   8   0      117.73      115.87      9.21 o 
  13   8   0       54.26       53.03      8.15 o 
  14   8   0        1.24        5.85      5.38 o 
  15   8   0       37.31       30.40      7.52 o 
  16   8   0       16.07       23.14      7.46 o 
   1   9   0      222.32      193.35      3.36 o 
   2   9   0      240.54      215.14      3.67 o 
   3   9   0     1546.09     1364.73     14.22 o 
   4   9   0      456.86      433.81      5.70 o 
   5   9   0      768.45      782.13      9.01 o 
   6   9   0      109.33      117.44      3.00 o 
   7   9   0        0.12        0.58      1.42 o 
   8   9   0      125.39      119.47      4.75 o 
   9   9   0       19.32       17.77      2.76 o 
  10   9   0       10.72        9.37      3.52 o 
  11   9   0       33.19       28.16      5.89 o 
  12   9   0        4.15        9.45      5.25 o 
  13   9   0        0.88       -3.36      5.15 o 
  14   9   0       35.28       40.04      7.63 o 
  15   9   0       39.81       37.16      8.01 o 
  16   9   0        2.33        2.31      7.02 o 
   0  10   0       24.62       15.66      2.33 o 
   1  10   0        1.94        1.17      1.06 o 
   2  10   0        5.90        6.33      1.32 o 
   3  10   0        2.84        8.01      1.38 o 
   4  10   0       43.36       45.90      2.00 o 
   5  10   0        0.40        6.11      1.36 o 
   6  10   0        4.13        4.71      1.53 o 
   7  10   0       42.27       43.93      2.36 o 
   8  10   0        0.35        4.04      2.22 o 
   9  10   0        1.06        5.03      2.48 o 
  10  10   0       49.68       43.15      8.31 o 
  11  10   0       39.47       35.59      6.47 o 
  12  10   0       21.94        8.28      5.59 o 
  13  10   0        2.12        2.23      5.50 o 
  14  10   0       32.12       28.73      7.44 o 
  15  10   0        6.54       11.54      8.49 o 
   1  11   0       11.47       11.81      1.45 o 
   2  11   0        5.26        6.38      1.29 o 
   3  11   0      524.45      494.50      6.77 o 
   4  11   0       13.67       16.62      1.66 o 
   5  11   0      108.88      117.96      3.34 o 
   6  11   0       49.68       56.06      3.17 o 
   7  11   0       11.65       20.38      2.71 o 
   8  11   0        0.23       -2.35      2.35 o 
   9  11   0        2.03        1.43      3.85 o 
  10  11   0       25.59       24.33      5.84 o 
  11  11   0        2.24        6.72      9.79 o 
  12  11   0      152.03      147.55     13.40 o 
  13  11   0        4.24        1.77      5.99 o 
  14  11   0       33.49       28.19      7.85 o 
  15  11   0        0.10        2.59      6.76 o 
   0  12   0      326.35      314.70      7.78 o 
   1  12   0       89.43      101.22      2.86 o 
   2  12   0      329.67      329.18      5.28 o 
   3  12   0      253.77      266.04      4.61 o 
   4  12   0      195.31      205.89      4.29 o 
   5  12   0        5.34        4.92      1.83 o 
   6  12   0        3.77        2.44      2.40 o 
   7  12   0        2.45        2.73      2.68 o 
   8  12   0        0.77        2.08      3.23 o 
   9  12   0       49.11       45.90      6.00 o 
  10  12   0        3.58        5.46      4.95 o 
  11  12   0       27.28       20.49      6.18 o 
  12  12   0       32.60       26.87     12.62 o 
  13  12   0       10.32       18.40      7.01 o 
  14  12   0        0.09        3.77      6.84 o 
   1  13   0      105.47      105.37      3.17 o 
   2  13   0       94.87       85.75      2.93 o 
   3  13   0        2.37        6.83      1.82 o 
   4  13   0       22.88       22.34      3.31 o 
   5  13   0        7.46        3.30      2.57 o 
   6  13   0       20.13       19.19      3.88 o 
   7  13   0       17.69       18.95      4.12 o 
   8  13   0        6.47        4.73      3.78 o 
   9  13   0      120.12      141.63      9.03 o 
  10  13   0      163.92      161.48      9.84 o 
  11  13   0       34.14       34.50      7.25 o 
  12  13   0        4.87        0.75      6.77 o 
  13  13   0        6.80        7.73      8.27 o 
  14  13   0       65.80       74.52     17.69 o 
   0  14   0      192.16      197.69      9.42 o 
   1  14   0       39.48       37.69      4.10 o 
   2  14   0        0.71        1.92      2.21 o 
   3  14   0       15.94       15.28      4.21 o 
   4  14   0       41.10       42.37      4.58 o 
   5  14   0        3.56        5.69      3.57 o 
   6  14   0        0.00       -3.11      3.11 o 
   7  14   0      177.43      169.83      8.23 o 
   8  14   0      220.94      192.94     10.71 o 
   9  14   0      128.40      120.58      8.88 o 
  10  14   0      219.29      223.38     11.82 o 
  11  14   0        4.25        8.53      6.18 o 
  12  14   0        6.91       10.35      7.06 o 
  13  14   0       30.12       37.59      8.65 o 
   1  15   0       59.18       57.22      4.13 o 
   2  15   0        7.47       10.28      2.92 o 
   3  15   0       89.26      101.07      5.70 o 
   4  15   0        0.07        2.43      3.53 o 
   5  15   0      176.35      171.34      8.05 o 
   6  15   0       34.30       35.80      5.03 o 
   7  15   0      404.15      390.52     16.09 o 
   8  15   0      140.50      134.90      9.16 o 
   9  15   0      101.20       95.01      8.61 o 
  10  15   0      184.75      182.99     11.19 o 
  11  15   0       12.31       12.74      6.83 o 
  12  15   0        0.01       10.97      6.98 o 
   0  16   0        5.18       16.18      5.14 o 
   1  16   0        3.27        5.05      3.09 o 
   2  16   0        0.18       -0.77      3.39 o 
   3  16   0       12.51       15.87      4.07 o 
   4  16   0       14.80       13.62      3.87 o 
   5  16   0        1.07        6.51      3.98 o 
   6  16   0       71.55       79.09      6.62 o 
   7  16   0        0.11        5.75      4.30 o 
   8  16   0      218.88      229.85     20.23 o 
   9  16   0      141.19      139.77     10.15 o 
  10  16   0        4.96        4.91      6.14 o 
  11  16   0       37.05       31.82      7.94 o 
   1  17   0      136.74      137.76      8.80 o 
   2  17   0       78.99       96.44      8.01 o 
   3  17   0        0.44        9.02      3.93 o 
   4  17   0       38.60       37.20      5.53 o 
   5  17   0        8.08       10.91      4.63 o 
   6  17   0      100.00       81.58      7.74 o 
   7  17   0       55.02       50.14      6.36 o 
   8  17   0       60.98       58.58      7.55 o 
   9  17   0      145.95      126.50     12.35 o 
  10  17   0        1.04        4.04      7.38 o 
   0  18   0       29.48       43.22     15.68 o 
   1  18   0        0.02        1.85      5.62 o 
   2  18   0        0.01        7.83      5.06 o 
   3  18   0        1.82        7.43      5.20 o 
   4  18   0       14.78       19.78      6.06 o 
   5  18   0       41.92       51.06      8.63 o 
   6  18   0        7.47       14.94      5.32 o 
   7  18   0      126.07      140.10     10.18 o 
   8  18   0        8.71       13.85      6.31 o 
   1  19   0      115.58      122.71     15.24 o 
   2  19   0       49.49       60.12     12.56 o 
   3  19   0      108.51      118.01      9.64 o 
   4  19   0        0.29        8.93      6.32 o 
   5  19   0        2.05       11.50      6.24 o 
   6  19   0       80.61       95.14     10.89 o 
   0  20   0      625.93      669.58     42.57 o 
   1  20   0        0.82        9.29     10.64 o 
   2  20   0      216.14      250.26     21.02 o 
   3  20   0       86.78       82.99     10.46 o 
 -18   1   1        7.74       21.84     11.54 o 
 -17   1   1        0.04        6.13      7.06 o 
 -16   1   1        8.18       13.70      4.59 o 
 -15   1   1       31.60       32.18      4.78 o 
 -14   1   1      115.67      114.05      6.37 o 
 -13   1   1       17.46       11.17      2.72 o 
 -12   1   1       29.07       30.57      2.75 o 
 -11   1   1       15.96       29.14      2.88 o 
 -10   1   1      143.83      157.00      4.79 o 
  -9   1   1       17.93       20.84      1.73 o 
  -8   1   1      794.90      798.79     10.22 o 
  -7   1   1      562.18      627.06      6.77 o 
  -6   1   1     5535.87     5364.11     48.02 o 
  -5   1   1      805.24      653.65      6.47 o 
  -4   1   1     1248.60     1492.87     15.95 o 
  -3   1   1      333.18      292.21      3.63 o 
  -2   1   1        0.44        1.51      1.07 o 
  -1   1   1     3089.72     3163.80     35.81 o 
   0   1   1      835.94     1025.43     22.15 o 
   1   1   1      175.65      157.30      6.72 o 
   2   1   1      269.37      238.58      5.71 o 
   3   1   1     2812.68     2735.09     30.84 o 
   4   1   1      136.03      122.46      5.16 o 
   5   1   1      254.29      376.60     65.46 o 
   6   1   1      317.66      394.65      5.09 o 
   7   1   1      135.09      165.72      6.19 o 
   8   1   1      145.12      124.74      3.50 o 
   9   1   1      577.75      551.71     12.55 o 
  10   1   1      542.83      534.56      9.79 o 
  11   1   1       26.05       27.77      2.74 o 
  12   1   1       11.02        9.28      2.50 o 
  13   1   1       23.07       33.95      5.14 o 
  14   1   1       16.64       15.53      5.41 o 
  15   1   1       74.21       82.01     24.58 o 
  16   1   1      150.42      157.93     16.37 o 
  17   1   1       67.44       74.11     13.91 o 
 -18   2   1       37.35       47.19     10.01 o 
 -17   2   1        7.45        4.68      5.99 o 
 -16   2   1       51.12       62.85      7.23 o 
 -15   2   1        0.28        5.20      3.28 o 
 -14   2   1        3.70        7.14      3.32 o 
 -13   2   1      134.99      118.51      6.53 o 
 -12   2   1       43.76       65.08      7.64 o 
 -10   2   1      169.70      230.08     10.57 o 
  -9   2   1      142.81      133.98      3.28 o 
  -8   2   1      253.61      311.08      5.05 o 
  -7   2   1       86.35      120.44      2.29 o 
  -6   2   1       43.06       51.28      2.08 o 
  -5   2   1      112.23      118.97      1.98 o 
  -4   2   1      515.65      528.44     10.51 o 
  -3   2   1       24.99       30.25      1.63 o 
  -2   2   1      683.50      816.33     10.42 o 
  -1   2   1     1504.76     1630.82     23.36 o 
   0   2   1      256.72      377.59     14.55 o 
   1   2   1     6493.10     6265.69    123.40 o 
   2   2   1      217.10      170.60      2.99 o 
   3   2   1     2448.16     2278.44     29.40 o 
   4   2   1      133.17      117.48      2.32 o 
   5   2   1        7.44       19.96      1.38 o 
   6   2   1       18.89       58.24      1.64 o 
   7   2   1      451.66      379.52      4.47 o 
   8   2   1      150.82      133.57      3.45 o 
   9   2   1     1972.42     1786.52     24.04 o 
  10   2   1     3874.53     3593.41     45.03 o 
  11   2   1     1084.93      992.53     19.94 o 
  12   2   1      165.88      145.01      8.05 o 
  13   2   1        6.21        8.13      4.08 o 
  14   2   1       27.97       23.97      6.94 o 
  15   2   1       76.99       92.54     12.66 o 
  16   2   1      161.69      191.04     17.49 o 
  17   2   1       58.16       84.81     14.14 o 
 -18   3   1       18.61       28.21      8.35 o 
 -17   3   1        4.61        6.03      6.26 o 
 -16   3   1        0.56        2.00      5.47 o 
 -15   3   1       41.29       39.09      6.24 o 
 -14   3   1      159.19      156.05      7.50 o 
 -13   3   1      306.16      222.77      8.96 o 
 -12   3   1       89.60       73.29      4.05 o 
 -11   3   1       30.46       16.59      2.15 o 
 -10   3   1        0.95        2.65      1.41 o 
  -9   3   1        9.98       13.79      1.53 o 
  -8   3   1      170.40      175.38      3.78 o 
  -7   3   1      462.28      536.77      6.28 o 
  -6   3   1      255.03      305.73      3.83 o 
  -5   3   1       80.90       78.05      1.69 o 
  -4   3   1      842.78      727.26      6.81 o 
  -3   3   1     1068.55      877.30      9.18 o 
  -2   3   1     1612.60     2487.60     37.98 o 
  -1   3   1    16417.38    16502.66    157.82 o 
   0   3   1     1648.24     2359.08     50.57 o 
   1   3   1    22916.50    21698.05    254.81 o 
   2   3   1      679.59      562.31      7.57 o 
   3   3   1      266.77      218.45      5.26 o 
   4   3   1      108.48      108.78      1.95 o 
   5   3   1       19.10       36.05      1.69 o 
   6   3   1      241.64      286.25      4.42 o 
   7   3   1        0.07        6.55      0.99 o 
   8   3   1       17.02       20.02      1.44 o 
   9   3   1      112.93      103.19      4.29 o 
  10   3   1      145.47      127.33      5.95 o 
  11   3   1      216.09      215.34      6.57 o 
  12   3   1       95.72      133.46      8.96 o 
  13   3   1        0.01        4.02      4.10 o 
  14   3   1      149.31      165.26      9.70 o 
  15   3   1       43.18       63.68      8.36 o 
  16   3   1        1.96       13.77      8.65 o 
  17   3   1        9.09        7.43      9.35 o 
 -18   4   1        0.00        6.81      7.16 o 
 -17   4   1        3.26        2.51      6.18 o 
 -16   4   1        7.26       19.65      6.75 o 
 -15   4   1       59.94       51.59      7.66 o 
 -14   4   1       37.82       40.67      5.01 o 
 -13   4   1      236.20      180.72      6.79 o 
 -12   4   1      162.12      134.16      4.71 o 
 -11   4   1      327.58      267.44      6.66 o 
 -10   4   1       11.74       13.20      1.76 o 
  -9   4   1        7.75       15.97      1.66 o 
  -8   4   1       79.49       71.51      2.76 o 
  -7   4   1       46.38       44.81      1.89 o 
  -6   4   1       55.76      105.34      2.79 o 
  -5   4   1      169.96      234.87      4.94 o 
  -4   4   1       17.73       29.51      1.76 o 
  -3   4   1       47.92       57.11      1.94 o 
  -2   4   1      407.23      581.41      7.55 o 
  -1   4   1    18286.65    18915.75    173.48 o 
   0   4   1     6745.47     7563.22    113.05 o 
   1   4   1     4305.85     4432.46     45.14 o 
   2   4   1       55.52       42.21      1.47 o 
   3   4   1      868.70      787.84      9.83 o 
   4   4   1     1190.34     1246.54     12.87 o 
   5   4   1      489.43      535.68      5.94 o 
   6   4   1        5.63        4.24      0.75 o 
   7   4   1       33.01       42.23      1.68 o 
   8   4   1       15.75       23.28      1.53 o 
   9   4   1      159.27      146.20      4.97 o 
  10   4   1        3.22       11.65      2.50 o 
  11   4   1      112.01       99.10      4.98 o 
  12   4   1       72.10       90.80      7.05 o 
  13   4   1       44.48       41.62      5.89 o 
  14   4   1        5.91       10.86      5.13 o 
  15   4   1        2.56        7.51      5.46 o 
  16   4   1        3.84       -0.26      6.74 o 
  17   4   1       13.27       30.13     11.90 o 
 -18   5   1      116.67      161.74     23.30 o 
 -17   5   1        5.40        3.65      6.59 o 
 -16   5   1      240.88      264.95     14.00 o 
 -15   5   1       18.50       14.65      7.58 o 
 -14   5   1        0.39        5.73      6.78 o 
 -13   5   1        6.97       11.87      4.05 o 
 -12   5   1       25.36       18.26      2.73 o 
 -11   5   1      394.18      369.69      7.52 o 
 -10   5   1      193.68      164.69      3.89 o 
  -9   5   1      908.92      840.20     11.02 o 
  -8   5   1      238.98      241.99      4.25 o 
  -7   5   1      598.08      593.84      7.68 o 
  -6   5   1      177.20      133.83      2.63 o 
  -5   5   1        0.91        8.15      1.48 o 
  -4   5   1      278.65      285.26      6.00 o 
  -3   5   1      700.63      604.06      5.88 o 
  -2   5   1      818.21      686.22      6.73 o 
  -1   5   1     3270.01     3186.03     27.86 o 
   0   5   1      198.95      337.11     15.76 o 
   1   5   1      668.44      756.89      7.55 o 
   2   5   1     1108.41     1088.62     10.81 o 
   3   5   1     1126.40     1109.94     11.57 o 
   4   5   1      358.17      383.08      4.59 o 
   5   5   1      317.46      330.19      4.39 o 
   6   5   1        4.37       18.41      1.92 o 
   7   5   1       42.24       51.48      1.93 o 
   8   5   1        5.99       30.95      2.83 o 
   9   5   1        6.64       11.13      2.48 o 
  10   5   1        1.79       12.77      2.86 o 
  11   5   1        6.07        6.18      2.81 o 
  12   5   1        1.44       -1.27      3.87 o 
  13   5   1       25.71       18.47      5.23 o 
  14   5   1        8.55       12.09      4.95 o 
  15   5   1        7.22       10.31      5.60 o 
  16   5   1        0.07       10.73      6.84 o 
  17   5   1        0.86       -2.01      7.65 o 
 -17   6   1       19.68       31.88      8.21 o 
 -16   6   1       54.85       49.58      8.13 o 
 -15   6   1        3.07        2.30      5.25 o 
 -14   6   1       49.61       44.88      7.03 o 
 -13   6   1       21.72       26.95      6.15 o 
 -12   6   1       33.87       35.51      3.36 o 
 -11   6   1       66.28       69.83      4.87 o 
 -10   6   1       93.02       79.83      4.97 o 
  -9   6   1       21.52       24.50      1.89 o 
  -8   6   1       31.29       31.24      1.93 o 
  -7   6   1       74.90      106.25      6.80 o 
  -6   6   1       53.29       91.97      5.28 o 
  -5   6   1      336.33      361.75      4.20 o 
  -4   6   1      873.36      751.38      7.08 o 
  -3   6   1      685.52      657.96      6.43 o 
  -2   6   1      245.98      258.82      3.03 o 
  -1   6   1      211.72      244.19      2.91 o 
   0   6   1      294.94      284.81      3.29 o 
   1   6   1      478.02      463.19      4.70 o 
   2   6   1        0.77       22.76      2.79 o 
   3   6   1      882.99      878.96      9.54 o 
   4   6   1     1011.96     1065.24     10.53 o 
   5   6   1      969.08     1024.63     10.25 o 
   6   6   1     1613.49     1582.15     18.38 o 
   7   6   1       16.42       22.11      2.52 o 
   8   6   1       81.66       67.10      3.46 o 
   9   6   1       15.53       18.54      2.78 o 
  10   6   1      167.20      177.40      6.01 o 
  11   6   1        8.31        8.03      3.35 o 
  12   6   1       35.76       28.68      5.85 o 
  13   6   1       95.84       95.55      7.91 o 
  14   6   1       23.34       25.80      6.39 o 
  15   6   1       14.29       12.37      5.83 o 
  16   6   1      105.94       91.03     10.67 o 
 -17   7   1       54.71       65.80      9.91 o 
 -16   7   1       52.12       66.95      9.34 o 
 -15   7   1        1.94        3.19      5.70 o 
 -14   7   1        4.38       21.82      6.33 o 
 -13   7   1       50.35       46.87      6.97 o 
 -12   7   1       28.11       35.10      4.65 o 
 -11   7   1       13.38       11.58      2.59 o 
 -10   7   1       78.92       83.03      4.09 o 
  -9   7   1      229.65      213.74      4.55 o 
  -8   7   1       97.31      106.63      2.98 o 
  -7   7   1        7.84       24.81      3.69 o 
  -6   7   1       91.22       99.59      3.72 o 
  -5   7   1       66.39       55.40      1.88 o 
  -4   7   1      730.60      766.81      7.55 o 
  -3   7   1       95.43      127.85      2.12 o 
  -2   7   1       34.22       49.21      1.40 o 
  -1   7   1       67.72       97.61      2.00 o 
   0   7   1      287.10      280.28      3.25 o 
   1   7   1      106.99      111.38      1.80 o 
   2   7   1      168.34      159.62      2.41 o 
   3   7   1       57.66      110.03      3.91 o 
   4   7   1        0.02        2.74      0.87 o 
   5   7   1       22.71       26.85      1.73 o 
   6   7   1      805.35      823.31     13.00 o 
   7   7   1       65.69       76.26      3.57 o 
   8   7   1       20.78       35.76      3.67 o 
   9   7   1        1.18        5.70      2.38 o 
  10   7   1       16.69       26.09      3.29 o 
  11   7   1       32.60       30.17      5.26 o 
  12   7   1       25.21       28.69      5.43 o 
  13   7   1       95.77      108.24      8.43 o 
  14   7   1        0.15        0.40      4.96 o 
  15   7   1       53.77       49.00      8.52 o 
  16   7   1        2.23        4.21      7.21 o 
 -17   8   1       79.54      103.39     11.38 o 
 -16   8   1        0.50        2.92      6.20 o 
 -15   8   1       15.30       25.46      9.11 o 
 -14   8   1       46.15       53.79      7.74 o 
 -13   8   1       74.96       63.23      7.71 o 
 -12   8   1      108.82      110.79      8.88 o 
 -11   8   1     1023.95      968.53     18.96 o 
 -10   8   1       19.25       16.45      2.49 o 
  -9   8   1      497.60      434.87      8.36 o 
  -8   8   1        0.44        8.02      1.65 o 
  -7   8   1       37.06       59.70      2.47 o 
  -6   8   1       30.59       44.06      2.11 o 
  -5   8   1        0.80        8.81      1.20 o 
  -4   8   1      204.99      191.84      3.29 o 
  -3   8   1        5.23        4.10      1.00 o 
  -2   8   1      534.39      581.75      6.23 o 
  -1   8   1     1095.00     1104.21     10.60 o 
   0   8   1      129.68      177.42      4.72 o 
   1   8   1       61.35      118.14      2.94 o 
   2   8   1       10.84        7.70      0.89 o 
   3   8   1       43.66       48.72      1.87 o 
   4   8   1      327.58      301.04      4.48 o 
   5   8   1        8.59       15.83      1.44 o 
   6   8   1      478.24      422.45      6.93 o 
   7   8   1      225.06      187.80      5.28 o 
   8   8   1       13.98       26.87      3.82 o 
   9   8   1        0.21        4.71      2.60 o 
  10   8   1        3.77       31.04      4.65 o 
  11   8   1       37.42       40.24      6.62 o 
  12   8   1       12.51        5.18      5.36 o 
  13   8   1        0.35        5.04      4.93 o 
  14   8   1       35.15       33.31      7.67 o 
  15   8   1       26.48       26.79      7.81 o 
  16   8   1        0.47       25.14      8.09 o 
 -16   9   1       45.91       33.02      8.04 o 
 -15   9   1       16.46       21.11      7.25 o 
 -14   9   1       40.19       48.73      9.03 o 
 -13   9   1       22.15       22.08      6.10 o 
 -12   9   1        0.12        8.64      4.71 o 
 -11   9   1      481.02      455.94     13.47 o 
 -10   9   1      343.88      332.93      8.99 o 
  -9   9   1      989.98      955.23     14.45 o 
  -8   9   1        1.08        0.17      1.82 o 
  -7   9   1        1.84        0.32      1.31 o 
  -6   9   1        2.34        2.32      1.32 o 
  -5   9   1       34.23       33.51      1.74 o 
  -4   9   1      260.43      311.40      4.73 o 
  -3   9   1      351.10      315.97      4.70 o 
  -2   9   1     1598.24     1574.10     16.72 o 
  -1   9   1        1.23       11.60      1.46 o 
   0   9   1        9.21       15.92      1.24 o 
   1   9   1      122.91      180.74      8.42 o 
   2   9   1       45.30       57.76      2.01 o 
   3   9   1      107.60      131.16      2.95 o 
   4   9   1       35.64       46.88      2.07 o 
   5   9   1        2.80        8.62      1.77 o 
   6   9   1        7.45        9.40      2.02 o 
   7   9   1        5.98        5.11      2.25 o 
   8   9   1        4.13       26.88      4.49 o 
   9   9   1       27.19       41.00      3.58 o 
  10   9   1        4.44       15.89      4.14 o 
  11   9   1       35.00       30.82      7.35 o 
  12   9   1        1.12       10.63      5.04 o 
  13   9   1       13.44       14.07      7.03 o 
  14   9   1        6.72        8.55      6.46 o 
  15   9   1        1.63        5.63      6.81 o 
 -16  10   1        0.39       11.86      7.25 o 
 -15  10   1       12.04        7.71      8.09 o 
 -14  10   1       19.89       31.27      7.43 o 
 -13  10   1       29.42       21.01      6.44 o 
 -12  10   1       21.13       26.59      6.23 o 
 -11  10   1      838.97      793.67     23.20 o 
 -10  10   1       65.31       62.73      5.62 o 
  -9  10   1      967.99      880.69     15.98 o 
  -8  10   1        5.14        3.99      2.04 o 
  -7  10   1       40.09       40.27      2.64 o 
  -6  10   1      266.25      231.16      4.59 o 
  -5  10   1       17.24       12.68      1.58 o 
  -4  10   1        3.55        2.48      1.22 o 
  -3  10   1      297.97      294.76      4.63 o 
  -2  10   1      165.95      152.79      3.13 o 
  -1  10   1       55.75       47.23      2.59 o 
   0  10   1        0.04        2.28      1.01 o 
   1  10   1      176.63      143.13      2.70 o 
   2  10   1       28.44       29.91      2.20 o 
   3  10   1       62.79       69.69      2.24 o 
   4  10   1       89.89       94.70      3.55 o 
   5  10   1        0.97        9.78      2.01 o 
   6  10   1        7.17        6.16      2.03 o 
   7  10   1       59.98       53.90      3.68 o 
   8  10   1      220.60      226.22      6.45 o 
   9  10   1        0.04        1.78      3.40 o 
  10  10   1       84.69      116.37      7.19 o 
  11  10   1       28.44       27.81      6.43 o 
  12  10   1        0.06        5.96      5.73 o 
  13  10   1      438.19      439.22     21.11 o 
  14  10   1        0.03        3.41      6.49 o 
  15  10   1      109.09      110.19     11.82 o 
 -15  11   1       12.62       18.46      7.70 o 
 -14  11   1        0.14        0.96      5.78 o 
 -13  11   1       12.06       10.33      6.08 o 
 -12  11   1       94.63       80.92      8.92 o 
 -11  11   1        0.02        1.38      4.70 o 
 -10  11   1       74.93       79.57      8.10 o 
  -9  11   1      643.28      631.08     12.79 o 
  -8  11   1      306.49      285.68      6.71 o 
  -7  11   1       41.81       37.66      2.78 o 
  -6  11   1       53.20       56.16      3.12 o 
  -5  11   1       17.62       19.93      2.30 o 
  -4  11   1      422.00      416.72      6.82 o 
  -3  11   1       10.62       10.08      1.54 o 
  -2  11   1       37.87       45.36      2.01 o 
  -1  11   1       76.16       73.87      4.10 o 
   0  11   1      171.11      170.51      3.25 o 
   1  11   1      268.53      245.76      4.24 o 
   2  11   1       91.81       84.30      3.04 o 
   3  11   1        7.38       23.93      3.12 o 
   4  11   1       17.90       17.52      2.28 o 
   5  11   1        8.30        5.24      1.95 o 
   6  11   1      162.55      161.44      4.81 o 
   7  11   1       73.95       69.02      4.16 o 
   8  11   1        8.85       23.48      4.95 o 
   9  11   1        0.17        5.38      3.85 o 
  10  11   1       62.40       51.70      6.41 o 
  11  11   1       71.36       77.33      9.25 o 
  12  11   1       10.91       13.57      6.23 o 
  13  11   1        5.36       16.73      6.66 o 
  14  11   1       20.12       23.05      7.84 o 
 -15  12   1        0.19        0.13      6.40 o 
 -14  12   1       12.00       15.65      6.73 o 
 -13  12   1       10.99       11.70      6.23 o 
 -12  12   1        8.87       10.08      6.14 o 
 -11  12   1        2.38        2.28      4.71 o 
 -10  12   1       55.54       53.54      6.09 o 
  -9  12   1      675.03      660.02     25.06 o 
  -8  12   1       69.60       81.46      4.59 o 
  -7  12   1      632.56      598.99     11.39 o 
  -6  12   1      355.60      357.78      7.46 o 
  -5  12   1       47.96       49.37      3.07 o 
  -4  12   1      516.93      459.83      8.06 o 
  -3  12   1        0.02        0.57      1.68 o 
  -2  12   1        7.95        7.32      1.94 o 
  -1  12   1       48.59       63.28      2.85 o 
   0  12   1        6.86        8.46      1.83 o 
   1  12   1      110.26      107.00      3.51 o 
   2  12   1        3.21        2.72      1.74 o 
   3  12   1      142.34      158.69      4.42 o 
   4  12   1       49.27       44.07      3.01 o 
   5  12   1       69.94       69.40      3.62 o 
   6  12   1       62.99       68.49      6.43 o 
   7  12   1       82.52       81.11      5.44 o 
   8  12   1       11.53       24.12      5.73 o 
   9  12   1       19.38       15.18      5.00 o 
  10  12   1       63.05       71.22      7.34 o 
  11  12   1        0.00       -4.62      4.62 o 
  12  12   1        8.86        4.35      6.18 o 
  13  12   1       12.28       19.81      7.44 o 
  14  12   1        4.56       10.43      7.25 o 
 -14  13   1        6.33       16.27      8.18 o 
 -13  13   1        0.34       12.06      6.70 o 
 -12  13   1        0.18        3.20      5.94 o 
 -11  13   1       14.04       18.19      6.44 o 
 -10  13   1      134.50      147.08     21.92 o 
  -9  13   1      189.35      192.52      9.88 o 
  -8  13   1       17.37       12.65      3.99 o 
  -7  13   1      229.56      212.30      9.62 o 
  -6  13   1       66.10       69.62      6.85 o 
  -5  13   1       33.66       30.59      3.01 o 
  -4  13   1      169.07      167.72      4.87 o 
  -3  13   1       14.25       15.77      2.40 o 
  -2  13   1      161.65      155.72      4.61 o 
  -1  13   1        4.46        5.22      1.77 o 
   0  13   1       10.32       11.14      1.82 o 
   1  13   1        7.14        8.67      1.99 o 
   2  13   1       21.99       16.45      2.66 o 
   3  13   1       99.49      108.19      4.28 o 
   4  13   1      125.35      117.19      4.51 o 
   5  13   1       35.72       32.77      3.38 o 
   6  13   1       88.19       75.52      4.89 o 
   7  13   1       48.16       47.27      5.81 o 
   8  13   1       48.11       39.45      5.95 o 
   9  13   1        1.73        4.10      4.53 o 
  10  13   1       25.23       21.93      6.10 o 
  11  13   1       19.54       15.63      6.07 o 
  12  13   1        0.48        8.10      6.57 o 
  13  13   1       23.61       20.53      7.88 o 
 -13  14   1       76.94       74.36      9.86 o 
 -12  14   1       16.56       27.15      7.33 o 
 -11  14   1        6.27        8.04      5.96 o 
 -10  14   1      104.68      104.91     16.22 o 
  -9  14   1        1.59        3.31      4.28 o 
  -8  14   1        1.87        1.23      3.83 o 
  -7  14   1       92.28       93.27      6.54 o 
  -6  14   1       49.54       54.83      5.68 o 
  -5  14   1        6.45       11.04      2.82 o 
  -4  14   1      148.82      142.67      5.19 o 
  -3  14   1       37.89       36.75      3.10 o 
  -2  14   1        6.16        9.27      2.27 o 
  -1  14   1       24.60       22.96      2.50 o 
   0  14   1      306.34      281.80      6.30 o 
   1  14   1       23.68       20.23      3.13 o 
   2  14   1       40.10       35.48      3.13 o 
   3  14   1        0.01        6.28      2.59 o 
   4  14   1      158.36      152.92      5.63 o 
   5  14   1        2.70        4.15      3.50 o 
   6  14   1       46.62       40.04      4.94 o 
   7  14   1        0.04        7.93      4.52 o 
   8  14   1       96.87       75.86      7.48 o 
   9  14   1        3.42        9.21      7.91 o 
  10  14   1       51.46       43.62      7.35 o 
  11  14   1       62.65       40.41      7.47 o 
  12  14   1        4.10        9.64      7.29 o 
 -12  15   1        2.91       -0.38      6.20 o 
 -11  15   1        3.88        5.55      6.08 o 
 -10  15   1        0.02        6.38      5.94 o 
  -9  15   1      179.62      150.33      9.47 o 
  -8  15   1       30.54       21.19      4.87 o 
  -7  15   1       13.36       10.62      4.24 o 
  -6  15   1      108.52      113.81      7.08 o 
  -5  15   1       14.19       16.25      4.25 o 
  -4  15   1        8.86        6.12      3.75 o 
  -3  15   1       41.50       33.24      4.09 o 
  -2  15   1       17.30       10.16      2.80 o 
  -1  15   1        7.94       10.22      2.74 o 
   0  15   1       95.98      108.45      5.91 o 
   1  15   1       39.36       45.49      4.13 o 
   2  15   1       16.23       19.76      3.92 o 
   3  15   1       41.99       28.34      4.17 o 
   4  15   1        0.45       -1.33      3.27 o 
   5  15   1       62.79       60.51      5.62 o 
   6  15   1       47.26       48.46      6.19 o 
   7  15   1       15.83       15.38      5.27 o 
   8  15   1      128.34      121.00      9.00 o 
   9  15   1       20.68       17.38      6.07 o 
  10  15   1       27.60       25.95      7.30 o 
  11  15   1       48.14       61.95      8.35 o 
 -11  16   1        0.99       -2.59      6.18 o 
 -10  16   1       18.37       16.79      6.72 o 
  -9  16   1       64.47       54.75     10.49 o 
  -8  16   1       24.42       24.18      5.32 o 
  -7  16   1       69.51       71.46      6.61 o 
  -6  16   1       21.76       22.90      4.91 o 
  -5  16   1        5.08       11.53      4.26 o 
  -4  16   1        3.56       14.34      4.12 o 
  -3  16   1        3.67        3.72      3.65 o 
  -2  16   1        0.27        6.22      3.78 o 
  -1  16   1      113.63      107.88      6.67 o 
   0  16   1      130.27      139.32      8.84 o 
   1  16   1      562.90      541.11     14.00 o 
   2  16   1        6.86        9.05      4.16 o 
   3  16   1      471.96      471.22     13.22 o 
   4  16   1      112.21      106.61      6.40 o 
   5  16   1       24.78       25.14      4.48 o 
   6  16   1        7.95        9.11      4.41 o 
   7  16   1       13.19       11.11      5.41 o 
   8  16   1        0.01        7.29      5.44 o 
   9  16   1        6.65        7.99      5.89 o 
  10  16   1       15.07       13.32      6.75 o 
 -10  17   1        0.41        1.41      6.21 o 
  -9  17   1        8.54        5.28      6.24 o 
  -8  17   1        8.91       12.76      5.47 o 
  -7  17   1       12.79       17.32      5.21 o 
  -6  17   1        3.06       -0.76      4.51 o 
  -5  17   1        0.10        6.09      4.31 o 
  -4  17   1       11.39       16.64      5.93 o 
  -3  17   1        1.42        1.41      3.98 o 
  -2  17   1        0.98       12.28      4.57 o 
  -1  17   1       71.49       73.61      7.65 o 
   0  17   1       76.41       83.86      6.78 o 
   1  17   1      444.81      467.35     15.13 o 
   2  17   1       11.31       19.06      5.60 o 
   3  17   1      137.58      134.33      8.31 o 
   4  17   1      166.30      147.34      8.87 o 
   5  17   1        6.68       19.75      5.32 o 
   6  17   1       12.37       12.06      5.00 o 
   7  17   1       29.60       24.57      5.86 o 
   8  17   1       53.61       30.61      7.10 o 
   9  17   1      161.28      141.10     10.62 o 
  -8  18   1        8.36       13.23      5.69 o 
  -7  18   1       56.38       53.76      6.97 o 
  -6  18   1       82.26       73.82      7.28 o 
  -5  18   1        7.12        5.95      4.57 o 
  -4  18   1        6.84       10.10      6.88 o 
  -3  18   1        3.98       -0.18      4.98 o 
  -2  18   1        0.24        8.29      5.43 o 
  -1  18   1       12.14       17.88      6.81 o 
   0  18   1      190.92      204.34     11.07 o 
   1  18   1      209.79      230.62     11.67 o 
   2  18   1       19.35       15.68      6.15 o 
   3  18   1      137.64      137.92      9.91 o 
   4  18   1        8.40       20.35      6.32 o 
   5  18   1       81.80       58.33      6.94 o 
   6  18   1      128.19      135.97     10.42 o 
   7  18   1        4.14        5.65      6.19 o 
  -6  19   1       49.64       61.45      8.13 o 
  -5  19   1        6.42       18.20      6.10 o 
  -4  19   1       25.35       35.84      6.77 o 
  -3  19   1        3.35       -0.10     10.56 o 
  -2  19   1        0.89        6.66     10.16 o 
  -1  19   1        9.00        9.21      7.06 o 
   0  19   1       29.33       23.54      8.21 o 
   1  19   1       50.51       58.93     10.04 o 
   2  19   1        0.01        2.59      5.87 o 
   3  19   1       35.17       38.16     10.00 o 
   4  19   1       70.08       62.79      8.45 o 
   5  19   1        0.00       -1.74      8.58 o 
  -3  20   1       21.33       24.91     12.00 o 
  -2  20   1       41.97       51.09     13.09 o 
  -1  20   1        1.99       17.34     11.41 o 
   0  20   1        7.86        6.17      7.13 o 
   1  20   1       16.98       18.91      7.38 o 
   2  20   1        2.37        8.41      8.59 o 
 -18   0   2        0.18       11.96     10.89 o 
 -17   0   2        1.82        0.01      8.33 o 
 -16   0   2      163.15      141.16     10.91 o 
 -15   0   2       11.48       11.57      7.25 o 
 -14   0   2      289.55      234.04     11.89 o 
 -13   0   2      834.83      705.10     21.05 o 
 -12   0   2      575.38      423.74     12.04 o 
 -11   0   2      728.84      541.85     13.57 o 
 -10   0   2      106.44       96.94      5.40 o 
  -9   0   2      308.39      242.19      8.35 o 
  -8   0   2      473.64      567.42     11.16 o 
  -7   0   2      760.99      834.61     14.83 o 
  -6   0   2     1946.77     2135.98     30.91 o 
  -5   0   2      451.86      340.88      6.35 o 
  -4   0   2      584.08      387.47      8.31 o 
  -3   0   2      129.82      185.79      6.74 o 
  -2   0   2     1219.38     1413.43     23.02 o 
  -1   0   2      909.75      876.17     16.85 o 
   1   0   2     1108.07     1043.73     22.82 o 
   2   0   2      182.19      180.71     17.12 o 
   3   0   2      533.37      590.18     17.94 o 
   4   0   2     1020.91     1162.09     31.88 o 
   5   0   2       16.19       31.42     11.93 o 
   6   0   2       98.56      113.43      4.55 o 
   7   0   2       25.86       29.89      2.50 o 
   8   0   2        1.41        2.43      2.21 o 
   9   0   2      453.33      441.60     11.55 o 
  10   0   2      738.64      692.93     18.37 o 
  11   0   2     1124.94     1158.93     55.63 o 
  12   0   2       66.33       96.84     16.28 o 
  13   0   2       55.77       52.24     14.84 o 
  14   0   2        5.76        8.71     11.78 o 
  15   0   2       29.52       35.80     14.59 o 
  16   0   2        4.44       -1.54     12.41 o 
 -18   1   2       37.71       32.41      7.80 o 
 -17   1   2        1.65        5.89      4.93 o 
 -16   1   2        0.22        6.43      4.91 o 
 -15   1   2        8.70       12.45      4.24 o 
 -14   1   2       18.84        1.84      3.94 o 
 -13   1   2       64.73       78.93      5.83 o 
 -12   1   2        0.07        2.58      2.38 o 
 -11   1   2        4.20       15.94      3.23 o 
 -10   1   2       81.64       74.18      3.39 o 
  -9   1   2        7.38        7.07      2.06 o 
  -8   1   2        8.44       12.26      1.58 o 
  -7   1   2        7.46        7.33      1.81 o 
  -6   1   2        0.83       26.02      5.47 o 
  -5   1   2        4.55       14.88      1.44 o 
  -4   1   2       12.47       38.30      2.33 o 
  -3   1   2      731.80      788.83     10.42 o 
  -2   1   2       69.14       78.87      2.45 o 
  -1   1   2      309.28      363.89      6.62 o 
   0   1   2      108.95       99.28      3.09 o 
   1   1   2      282.41      297.16      5.57 o 
   2   1   2     1127.16     1234.03     26.86 o 
   3   1   2       34.72       35.28      3.10 o 
   4   1   2     3107.38     3197.35     41.50 o 
   5   1   2       26.83       35.62      1.52 o 
   6   1   2       41.20       27.99      1.59 o 
   7   1   2       33.03       39.17      1.93 o 
   8   1   2        6.88        2.82      1.56 o 
   9   1   2     1263.27     1217.61     18.35 o 
  10   1   2      158.35      150.40      5.32 o 
  11   1   2      948.43      874.90     24.41 o 
  12   1   2        1.63        2.10      6.10 o 
  13   1   2       36.81       30.11     14.29 o 
  14   1   2        1.40       -2.46      7.07 o 
  15   1   2        7.64        7.52      8.57 o 
  16   1   2       22.05       21.19     12.17 o 
 -18   2   2      201.95      190.02     13.72 o 
 -17   2   2       32.92       33.35      6.67 o 
 -16   2   2        4.20        9.81      4.87 o 
 -15   2   2       19.43       20.88      5.00 o 
 -14   2   2       11.86       14.55      4.40 o 
 -13   2   2       35.60       50.77      4.65 o 
 -12   2   2        2.67        5.72      2.42 o 
 -11   2   2      128.56      126.36      5.48 o 
 -10   2   2      265.49      248.73      5.68 o 
  -9   2   2       62.58       67.52      3.07 o 
  -8   2   2      107.28      104.90      4.04 o 
  -7   2   2        7.12        8.66      1.37 o 
  -6   2   2       33.80       69.35      2.87 o 
  -5   2   2     2877.33     2634.18     26.31 o 
  -4   2   2      734.55      590.18      8.95 o 
  -3   2   2       13.06       16.35      1.76 o 
  -2   2   2      243.25      238.47      4.16 o 
  -1   2   2     1157.33     1178.53     13.80 o 
   0   2   2       30.12       47.69      2.08 o 
   1   2   2       21.84       29.51      2.64 o 
   2   2   2       16.30       45.28      3.85 o 
   3   2   2      601.93      743.14     17.48 o 
   4   2   2      670.58      698.12      9.67 o 
   5   2   2      125.97      114.05      2.74 o 
   6   2   2      480.05      433.13      6.32 o 
   7   2   2        5.30        5.13      1.25 o 
   8   2   2      138.00      139.61      4.44 o 
   9   2   2      906.38      853.82     25.86 o 
  10   2   2      104.33       95.59      5.16 o 
  11   2   2      532.08      536.20     14.85 o 
  12   2   2       76.75      100.37      8.41 o 
  13   2   2       21.62       32.50     12.16 o 
  14   2   2       56.38       69.57     11.82 o 
  15   2   2        5.94       16.05      9.10 o 
  16   2   2       11.08       29.79     17.09 o 
 -18   3   2      216.10      233.82     14.60 o 
 -17   3   2       28.12       23.71      7.20 o 
 -16   3   2        0.12        7.85      4.57 o 
 -15   3   2        7.61        9.06      4.39 o 
 -14   3   2        0.89        2.86      3.94 o 
 -13   3   2      110.21      107.49      6.82 o 
 -12   3   2       37.56       35.29      3.26 o 
 -11   3   2        5.23       19.50      3.98 o 
 -10   3   2        1.12        8.25      2.08 o 
  -9   3   2        8.18       11.52      1.85 o 
  -8   3   2       96.04       95.96      2.81 o 
  -7   3   2      487.13      514.59      6.92 o 
  -6   3   2      679.31      749.07     10.04 o 
  -5   3   2       81.27      107.08      2.29 o 
  -4   3   2      118.76      111.84      4.85 o 
  -3   3   2      157.83      192.97      5.98 o 
  -2   3   2        9.21       12.76      2.21 o 
  -1   3   2      429.03      498.61      7.78 o 
   0   3   2     1579.17     1544.07     17.54 o 
   1   3   2      523.56      531.27      7.60 o 
   2   3   2      936.52      914.16     15.81 o 
   3   3   2       14.55       12.59      2.52 o 
   4   3   2     1080.16     1199.69     14.48 o 
   5   3   2      142.40      177.45      3.47 o 
   6   3   2       10.71       29.66      1.76 o 
   7   3   2       87.57       75.80      3.49 o 
   8   3   2      230.71      179.06      5.58 o 
   9   3   2      744.87      696.76     13.06 o 
  10   3   2       58.18       61.69      5.60 o 
  11   3   2      269.95      230.25     20.50 o 
  12   3   2       69.65       77.97      8.50 o 
  13   3   2       52.72       28.47     19.63 o 
  14   3   2       13.17       13.27      8.66 o 
  15   3   2        1.06       11.07      8.90 o 
  16   3   2        4.73       28.96     23.30 o 
 -18   4   2      233.86      258.37     15.35 o 
 -17   4   2        0.04        4.83      6.42 o 
 -16   4   2        9.04       11.17      5.81 o 
 -15   4   2        1.54        9.69      4.38 o 
 -14   4   2        6.22        4.82      3.91 o 
 -13   4   2       10.15        4.76      3.67 o 
 -12   4   2      275.24      235.20      6.64 o 
 -11   4   2      146.40      111.23      4.91 o 
 -10   4   2       44.23       49.21      3.02 o 
  -9   4   2       12.03        9.05      1.99 o 
  -8   4   2       54.64       67.24      2.67 o 
  -7   4   2      371.93      387.70      5.48 o 
  -6   4   2      881.17      862.14      9.87 o 
  -5   4   2      651.48      731.93      9.28 o 
  -4   4   2       36.08       55.77      2.26 o 
  -3   4   2     2518.83     2577.42     31.70 o 
  -2   4   2      278.92      287.14      5.72 o 
  -1   4   2        3.88        9.52      2.38 o 
   0   4   2       39.52       45.46      3.10 o 
   1   4   2      647.99      678.59     29.96 o 
   2   4   2      985.55      951.12     16.48 o 
   3   4   2      365.00      363.35      5.98 o 
   4   4   2       72.36       92.28      4.08 o 
   5   4   2       11.94       13.83      2.09 o 
   6   4   2       34.77       26.58      2.00 o 
   7   4   2        0.87        3.09      1.51 o 
   8   4   2      141.68      132.18      4.71 o 
   9   4   2       17.87       23.42      2.97 o 
  10   4   2        4.56        7.71      3.87 o 
  11   4   2        0.00       -3.71      3.71 o 
  12   4   2        1.16       -2.11      4.07 o 
  13   4   2       94.04       97.55      8.00 o 
  14   4   2       96.40      108.53     10.14 o 
  15   4   2        7.81       10.34      8.89 o 
  16   4   2       88.77       69.23     13.44 o 
 -18   5   2       19.28       41.81      8.97 o 
 -17   5   2       30.49       24.93      8.84 o 
 -16   5   2       59.36       59.02      8.69 o 
 -15   5   2       15.76       11.20      4.53 o 
 -14   5   2       22.62       22.21      4.60 o 
 -13   5   2       15.21       13.38      4.12 o 
 -12   5   2       50.16       73.46      6.33 o 
 -11   5   2       24.16       27.20      3.26 o 
 -10   5   2       10.65        7.14      2.18 o 
  -9   5   2       33.41       43.17      2.85 o 
  -8   5   2      178.43      225.60      4.85 o 
  -7   5   2      243.56      209.13      3.78 o 
  -6   5   2       89.84       90.63      5.10 o 
  -5   5   2       21.07       18.35      1.60 o 
  -4   5   2      105.17      114.30      3.65 o 
  -3   5   2     1623.72     1651.28     18.67 o 
  -2   5   2      256.96      286.77      5.65 o 
  -1   5   2      349.22      419.30      5.90 o 
   0   5   2      524.53      503.11      7.04 o 
   1   5   2       56.47       61.12      3.09 o 
   2   5   2       82.03       86.04      2.77 o 
   3   5   2       28.23       33.43      1.86 o 
   4   5   2      565.58      582.43      7.99 o 
   5   5   2      100.83      106.66      3.07 o 
   6   5   2      265.62      232.76      4.57 o 
   7   5   2       33.99       26.83      2.49 o 
   8   5   2       59.12       73.37      3.97 o 
   9   5   2      212.94      204.97      6.19 o 
  10   5   2       96.53      104.52      7.11 o 
  11   5   2      305.95      255.40     11.10 o 
  12   5   2       14.58       15.02      5.15 o 
  13   5   2        1.10       -3.73      4.49 o 
  14   5   2       29.44       33.11     13.75 o 
  15   5   2       23.57       47.14      8.54 o 
  16   5   2      171.92      211.04     19.45 o 
 -17   6   2       60.05       66.76      9.40 o 
 -16   6   2        3.61       13.80      6.50 o 
 -15   6   2        0.46        1.70      5.45 o 
 -14   6   2       29.45       24.13      5.08 o 
 -13   6   2       36.12       31.72      5.98 o 
 -12   6   2        0.61        0.00      3.10 o 
 -11   6   2      159.08      151.11      5.93 o 
 -10   6   2        0.10        4.10      2.22 o 
  -9   6   2        1.79        2.94      1.91 o 
  -8   6   2       12.20       14.44      2.11 o 
  -7   6   2      118.22      122.68      4.56 o 
  -6   6   2       78.30       71.22      2.61 o 
  -5   6   2       42.52       40.05      2.01 o 
  -4   6   2        3.44       16.74      2.64 o 
  -3   6   2     2648.73     2799.82     30.72 o 
  -2   6   2       21.24       77.73      7.34 o 
  -1   6   2     4331.52     5005.64     47.18 o 
   0   6   2     2541.17     2591.19     25.12 o 
   1   6   2      149.26      307.45     14.53 o 
   2   6   2      810.78      871.39     10.35 o 
   3   6   2        4.39        9.32      1.39 o 
   4   6   2        2.28       12.16      1.61 o 
   5   6   2       69.87       74.91      2.60 o 
   6   6   2        6.17       10.17      1.86 o 
   7   6   2        4.24        2.16      1.93 o 
   8   6   2       20.08       27.49      2.84 o 
   9   6   2      570.83      524.38     14.49 o 
  10   6   2       13.50       20.15      4.89 o 
  11   6   2       33.88       38.04      5.60 o 
  12   6   2       38.43       47.64      6.64 o 
  13   6   2        3.75        1.12      5.06 o 
  14   6   2       18.23       26.18      6.46 o 
  15   6   2       32.74       53.32      9.29 o 
 -17   7   2        5.81       13.25      6.94 o 
 -16   7   2       52.36       59.25      8.93 o 
 -15   7   2       66.17       73.65      9.64 o 
 -14   7   2        6.07        7.75      6.98 o 
 -13   7   2        7.21        6.06      4.02 o 
 -12   7   2      106.51       92.48      6.25 o 
 -11   7   2        9.74        7.79      2.60 o 
 -10   7   2      354.23      316.44      7.58 o 
  -9   7   2       85.04       87.22      6.83 o 
  -8   7   2      852.35      747.56     11.18 o 
  -7   7   2      103.16      106.61      3.58 o 
  -6   7   2      284.40      262.46      5.24 o 
  -5   7   2       31.36       39.65      2.53 o 
  -4   7   2      402.78      400.38      6.08 o 
  -3   7   2       91.77      193.05      4.86 o 
  -2   7   2      427.00      524.04      8.32 o 
  -1   7   2     1097.54     1272.06     13.24 o 
   0   7   2     6831.66     6661.35     62.52 o 
   1   7   2     3106.20     2913.50     28.24 o 
   2   7   2      127.51      170.26      3.40 o 
   3   7   2       24.30       23.24      1.77 o 
   4   7   2        0.01        8.99      1.42 o 
   5   7   2      107.46      106.39      3.38 o 
   6   7   2      122.41      138.97      5.07 o 
   7   7   2       93.59       82.57      3.92 o 
   8   7   2       56.34       59.66      4.34 o 
   9   7   2       13.43       11.08      3.93 o 
  10   7   2       68.30       59.94      6.17 o 
  11   7   2        0.19       -3.21      3.80 o 
  12   7   2       60.12       82.40      9.05 o 
  13   7   2        0.01       10.55      5.57 o 
  14   7   2      245.80      294.89     13.17 o 
  15   7   2        1.68        5.80      7.12 o 
 -17   8   2       20.52       27.61      9.69 o 
 -16   8   2        2.89        6.88      6.40 o 
 -15   8   2      105.08      116.80     12.43 o 
 -14   8   2        0.06        5.73      5.36 o 
 -13   8   2       37.89       23.61      6.04 o 
 -12   8   2        7.96        6.71      4.00 o 
 -11   8   2        8.88        5.51      3.25 o 
 -10   8   2     1971.71     1807.92     38.07 o 
  -9   8   2       11.11       20.02      3.55 o 
  -8   8   2     1398.41     1296.51     19.09 o 
  -7   8   2       39.70       49.12      3.55 o 
  -6   8   2        2.12        3.66      1.78 o 
  -5   8   2      209.58      167.48      6.14 o 
  -4   8   2       85.44       77.44      3.05 o 
  -3   8   2      162.36      156.19      6.17 o 
  -2   8   2      568.93      622.26      7.41 o 
  -1   8   2      814.43      968.32     10.61 o 
   0   8   2      517.72      548.04      6.41 o 
   1   8   2      733.47      765.23      8.71 o 
   2   8   2       31.73       29.42      1.67 o 
   3   8   2        4.12        9.12      1.59 o 
   4   8   2       79.25       94.80      3.31 o 
   5   8   2       74.83       81.19      3.58 o 
   6   8   2      149.93      184.89     13.48 o 
   7   8   2       14.87       18.12      3.00 o 
   8   8   2       83.82      146.61     20.05 o 
   9   8   2        4.15        1.25      3.58 o 
  10   8   2        3.84        5.21      4.26 o 
  11   8   2        9.39       15.12      5.12 o 
  12   8   2        1.39        5.72      5.10 o 
  13   8   2        6.71       16.64      8.83 o 
  14   8   2       50.60       75.96      9.02 o 
  15   8   2        0.96       19.62      7.46 o 
 -16   9   2       22.91       27.82      7.94 o 
 -15   9   2       68.19       72.43      9.50 o 
 -14   9   2        3.58       11.90      6.06 o 
 -13   9   2       48.87       53.27      7.57 o 
 -12   9   2      126.93      118.83      9.18 o 
 -11   9   2       28.60       23.09      5.13 o 
 -10   9   2       30.27       28.48      3.93 o 
  -9   9   2      230.63      218.46      5.93 o 
  -8   9   2     2015.62     1888.41     25.45 o 
  -7   9   2       20.76       32.46      3.94 o 
  -6   9   2       31.12       24.93      2.43 o 
  -5   9   2        4.06        2.93      1.78 o 
  -4   9   2       31.57       29.07      2.16 o 
  -3   9   2        2.52        4.23      1.40 o 
  -2   9   2     1125.21     1119.63     12.63 o 
  -1   9   2      168.16      204.51      4.21 o 
   0   9   2        0.99       21.39      4.38 o 
   1   9   2       56.81       77.11      2.36 o 
   2   9   2      254.77      253.26      4.91 o 
   3   9   2       51.18       46.68      2.97 o 
   4   9   2       42.75       48.34      2.98 o 
   5   9   2      271.01      231.19      5.68 o 
   6   9   2      350.38      372.17     14.99 o 
   7   9   2      361.04      295.82      9.08 o 
   8   9   2       42.52       23.46      4.27 o 
   9   9   2        0.01        1.78      3.59 o 
  10   9   2       67.61       66.01      6.76 o 
  11   9   2       10.73       15.70      5.41 o 
  12   9   2        0.00        7.55      5.97 o 
  13   9   2       34.58       41.54      7.29 o 
  14   9   2       14.59       14.42      7.76 o 
 -16  10   2        0.01        7.60      6.68 o 
 -15  10   2        4.09        2.17      6.00 o 
 -14  10   2       18.91       22.54      7.02 o 
 -13  10   2        0.79        0.22      5.13 o 
 -12  10   2       38.57       33.08      6.31 o 
 -11  10   2       48.48       60.64      6.37 o 
 -10  10   2        7.87        9.35      3.35 o 
  -9  10   2       28.62       30.97      3.66 o 
  -8  10   2      118.71      120.71      4.69 o 
  -7  10   2      105.49      123.45      5.32 o 
  -6  10   2      130.08      131.55      4.26 o 
  -5  10   2       33.59       47.08      2.75 o 
  -4  10   2        1.15        1.50      1.71 o 
  -3  10   2       69.76       76.50      3.21 o 
  -2  10   2       21.09       26.29      2.25 o 
  -1  10   2      468.70      481.61      7.36 o 
   0  10   2        2.90        4.25      1.61 o 
   1  10   2       49.89       55.16      2.70 o 
   2  10   2       77.24       68.74      3.58 o 
   3  10   2       40.66       36.22      3.33 o 
   4  10   2      236.91      243.75      5.88 o 
   5  10   2      134.75      155.26      5.04 o 
   6  10   2       43.56       78.96      4.51 o 
   7  10   2        2.05        5.07      3.27 o 
   8  10   2        3.30        6.17      3.57 o 
   9  10   2      130.48      116.86      7.29 o 
  10  10   2        2.42       13.49      5.22 o 
  11  10   2        0.17       -3.34      4.83 o 
  12  10   2        0.49       -0.07      5.35 o 
  13  10   2        5.29        6.05      7.07 o 
  14  10   2        0.12        7.58      7.00 o 
 -15  11   2      106.17      142.62     18.46 o 
 -14  11   2        7.74       13.88      6.72 o 
 -13  11   2      327.39      330.51     17.97 o 
 -12  11   2       70.04       68.84      7.04 o 
 -11  11   2        2.55        3.29      4.44 o 
 -10  11   2      104.03      105.84      8.04 o 
  -9  11   2      149.56      163.11      6.06 o 
  -8  11   2       87.57       77.54      4.75 o 
  -7  11   2      185.38      176.85      6.56 o 
  -6  11   2       14.70       21.38      2.64 o 
  -5  11   2       75.16       78.36      3.64 o 
  -4  11   2        0.75        3.74      1.91 o 
  -3  11   2       83.48       59.62      3.09 o 
  -2  11   2        7.39        8.73      1.88 o 
  -1  11   2        7.23        6.56      1.85 o 
   0  11   2      266.30      259.34      5.36 o 
   1  11   2        1.00        2.04      1.77 o 
   2  11   2        2.45        1.12      1.86 o 
   3  11   2       30.45       18.04      2.51 o 
   4  11   2       20.19       14.93      2.72 o 
   5  11   2      338.43      305.07      8.75 o 
   6  11   2      113.41       98.14      5.67 o 
   7  11   2      476.84      415.56     10.80 o 
   8  11   2      166.93      156.59      7.46 o 
   9  11   2       58.90       39.45      5.58 o 
  10  11   2        5.18       12.31      5.37 o 
  11  11   2        4.46       13.89      6.69 o 
  12  11   2        8.96        1.91      6.27 o 
  13  11   2       10.78       13.20      7.36 o 
 -15  12   2       98.52       90.47     10.95 o 
 -14  12   2        2.85       -1.06      8.92 o 
 -13  12   2       13.78       15.77      6.25 o 
 -12  12   2       47.94       54.47      9.18 o 
 -11  12   2       20.28       25.59      5.48 o 
 -10  12   2     1331.68     1260.39     40.78 o 
  -9  12   2        3.85        7.34      3.43 o 
  -8  12   2      603.02      567.51     12.28 o 
  -7  12   2       18.09       15.53      3.21 o 
  -6  12   2       35.42       33.73      3.70 o 
  -5  12   2       13.99       15.39      2.59 o 
  -4  12   2       21.71       22.09      2.61 o 
  -3  12   2      223.28      212.20      5.74 o 
  -2  12   2       54.85       51.63      3.16 o 
  -1  12   2      144.01      139.73      4.34 o 
   0  12   2       46.31       47.24      3.54 o 
   1  12   2      229.42      225.21      5.79 o 
   2  12   2       49.01       43.46      2.92 o 
   3  12   2        4.66        7.22      2.66 o 
   4  12   2       47.58       48.66      4.65 o 
   5  12   2       16.34       17.24      3.92 o 
   6  12   2      103.59      110.45      6.91 o 
   7  12   2       46.61       39.21      4.72 o 
   8  12   2        2.69       36.86      6.67 o 
   9  12   2       43.14       31.92      5.09 o 
  10  12   2       26.21       29.98      5.81 o 
  11  12   2        5.33        9.35      6.54 o 
  12  12   2       19.71       22.24      7.86 o 
  13  12   2        3.59        8.72      7.69 o 
 -14  13   2        4.78       16.33      7.94 o 
 -13  13   2       79.79       71.80     10.74 o 
 -12  13   2      136.00      117.45     10.77 o 
 -11  13   2       39.99       27.70      5.83 o 
 -10  13   2      347.25      361.98     12.77 o 
  -9  13   2      106.36       91.69      8.50 o 
  -8  13   2       32.52       24.84      4.44 o 
  -7  13   2        5.65        8.70      3.32 o 
  -6  13   2       35.79       26.90      4.16 o 
  -5  13   2        2.69        8.67      2.99 o 
  -4  13   2        0.14       12.78      3.97 o 
  -3  13   2        5.26        7.87      3.72 o 
  -2  13   2      123.98      141.94      9.15 o 
  -1  13   2       52.07       54.78      4.67 o 
   0  13   2      629.77      600.93     14.56 o 
   1  13   2      548.26      520.69     13.35 o 
   2  13   2      760.27      753.66     15.28 o 
   3  13   2       23.85       19.45      3.48 o 
   4  13   2      118.84      107.99      6.50 o 
   5  13   2       76.75       66.20      4.87 o 
   6  13   2       12.75       12.04      3.74 o 
   7  13   2       13.38       17.45      4.35 o 
   8  13   2        0.52       16.27      4.45 o 
   9  13   2       27.12       23.26      5.97 o 
  10  13   2       41.56       50.44      7.40 o 
  11  13   2       37.34       47.96     12.54 o 
  12  13   2        5.85        3.97      6.99 o 
 -13  14   2       29.98       35.54      8.11 o 
 -12  14   2       72.58       79.07      9.59 o 
 -11  14   2       16.96       14.80      5.61 o 
 -10  14   2       19.36       16.83      5.76 o 
  -9  14   2       98.90      106.28      7.88 o 
  -8  14   2       31.37       32.64      5.46 o 
  -7  14   2       96.61       92.18      6.57 o 
  -6  14   2       69.05       71.73      5.01 o 
  -5  14   2       28.93       26.83      3.82 o 
  -4  14   2        5.11       18.00      4.20 o 
  -3  14   2      117.57      103.92      5.90 o 
  -2  14   2        2.34       12.84      5.64 o 
  -1  14   2        7.64        6.31      3.88 o 
   0  14   2      453.73      439.77     14.26 o 
   1  14   2      178.18      184.26      8.67 o 
   2  14   2      842.17      859.56     19.10 o 
   3  14   2      104.58      117.46      7.38 o 
   4  14   2      166.92      159.57      6.41 o 
   5  14   2       69.25       67.37      8.78 o 
   6  14   2        5.46        5.58      3.35 o 
   7  14   2        0.08        6.99      4.11 o 
   8  14   2        0.12       -1.01      4.60 o 
   9  14   2        0.47        2.04      5.16 o 
  10  14   2        0.05        9.33      5.94 o 
  11  14   2       27.13       21.54      7.92 o 
 -12  15   2        0.45        5.05      6.51 o 
 -11  15   2        2.50        9.96      6.34 o 
 -10  15   2        0.98        2.39      5.04 o 
  -9  15   2       25.31       21.57      5.69 o 
  -8  15   2       10.38        8.66      4.81 o 
  -7  15   2       23.50       25.20      5.49 o 
  -6  15   2        9.04       11.60      3.79 o 
  -5  15   2       89.06       80.92      5.83 o 
  -4  15   2        0.28        4.62      3.19 o 
  -3  15   2       11.74       11.96      3.65 o 
  -2  15   2        0.21        2.33      3.27 o 
  -1  15   2       31.23       20.84      4.67 o 
   0  15   2       63.43       83.81      7.52 o 
   1  15   2        0.35        2.56      4.21 o 
   2  15   2       88.01       81.70      6.79 o 
   3  15   2       89.90       91.32      8.35 o 
   4  15   2        2.28        0.91      3.81 o 
   5  15   2        0.23        1.55      3.77 o 
   6  15   2        9.42       10.87      4.49 o 
   7  15   2        4.18       17.03      4.93 o 
   8  15   2        0.07        3.20      5.23 o 
   9  15   2        0.06        8.10      5.60 o 
  10  15   2        0.10        4.85      6.09 o 
 -11  16   2        2.03        6.66      6.68 o 
 -10  16   2        0.04       -3.63      4.87 o 
  -9  16   2       11.25        6.05      5.24 o 
  -8  16   2        3.58        0.43      4.74 o 
  -7  16   2        4.02       11.28      5.10 o 
  -6  16   2       40.17       38.15      5.70 o 
  -5  16   2      355.21      355.03     10.65 o 
  -4  16   2       22.43       28.08      5.28 o 
  -3  16   2      398.49      399.83     12.28 o 
  -2  16   2        0.03        4.72      4.48 o 
  -1  16   2       14.46       19.29      4.97 o 
   0  16   2       64.80       57.17      6.39 o 
   1  16   2       36.11       35.99      5.72 o 
   2  16   2       26.71       24.86      5.44 o 
   3  16   2      216.06      238.18      9.22 o 
   4  16   2       27.49       22.11      5.21 o 
   5  16   2       17.78        8.67      5.45 o 
   6  16   2        0.32        4.66      5.44 o 
   7  16   2        8.33        7.45      6.02 o 
   8  16   2        0.49        5.65      5.05 o 
   9  16   2       66.69       78.61     10.17 o 
 -10  17   2       16.33       19.97      6.46 o 
  -9  17   2       19.24       21.35      6.25 o 
  -8  17   2        4.99        8.30      6.25 o 
  -7  17   2        0.83       10.29      5.29 o 
  -6  17   2       25.34       32.01      5.67 o 
  -5  17   2        8.89       14.91      5.45 o 
  -4  17   2       15.42       19.97      5.10 o 
  -3  17   2       11.35       15.42      5.98 o 
  -2  17   2       18.13       30.35      6.58 o 
  -1  17   2        8.32        7.42      4.92 o 
   0  17   2       11.06        8.06      5.08 o 
   1  17   2       24.07       22.23      5.62 o 
   2  17   2        5.24       12.10      4.71 o 
   3  17   2        1.09        3.17      4.96 o 
   4  17   2       12.30        2.61      5.48 o 
   5  17   2        0.10        4.52      5.69 o 
   6  17   2       10.88       14.59      6.40 o 
   7  17   2       24.03       21.42      6.80 o 
   8  17   2        0.45        8.07      6.38 o 
  -8  18   2        2.18       15.77      5.93 o 
  -7  18   2       13.70        5.99      5.80 o 
  -6  18   2        6.27       15.47      6.07 o 
  -5  18   2       86.65      102.52     12.80 o 
  -4  18   2       43.85       59.76     11.56 o 
  -3  18   2       16.30       35.75      8.29 o 
  -2  18   2       18.85       14.37      7.88 o 
  -1  18   2        3.47       -2.22      5.95 o 
   0  18   2       20.96       19.08      6.61 o 
   1  18   2       16.69       21.75      5.83 o 
   2  18   2       90.17       73.14      7.60 o 
   3  18   2        9.72       16.00      5.63 o 
   4  18   2       37.15       22.66      6.77 o 
   5  18   2        4.15        7.97      6.02 o 
   6  18   2        0.01        5.92      6.15 o 
  -6  19   2        0.00        2.36      7.94 o 
  -5  19   2        7.97       13.68      7.72 o 
  -4  19   2        4.93       13.02      7.53 o 
  -3  19   2        9.02       17.34      7.73 o 
  -2  19   2        0.03        4.13      6.90 o 
  -1  19   2       65.42       83.29     11.36 o 
   0  19   2       23.10       25.23      7.78 o 
   1  19   2       17.95       18.63      6.49 o 
   2  19   2       43.79       28.00      7.33 o 
   3  19   2       23.94       25.36     12.41 o 
   4  19   2       70.00       69.71     16.00 o 
 -18   1   3       26.92       28.98      7.96 o 
 -17   1   3      255.02      273.17     13.73 o 
 -16   1   3        0.30       12.58      6.13 o 
 -15   1   3       40.22       44.72      6.05 o 
 -14   1   3       29.37       13.00      4.62 o 
 -13   1   3       88.62       83.74      5.65 o 
 -12   1   3      270.05      223.76     13.04 o 
 -11   1   3        7.69        6.79      2.36 o 
 -10   1   3        0.12        0.84      1.93 o 
  -9   1   3       23.20       36.71      2.20 o 
  -8   1   3        6.08       20.17      1.83 o 
  -7   1   3       21.45       21.08      1.52 o 
  -6   1   3       15.52       18.02      2.42 o 
  -5   1   3       48.60       56.77      3.44 o 
  -4   1   3     1734.22     1734.08     20.37 o 
  -3   1   3      622.49      585.85      7.92 o 
  -2   1   3     1352.84     1469.92     16.69 o 
  -1   1   3       93.35      119.71      4.91 o 
   0   1   3       23.73       22.35      2.11 o 
   1   1   3       68.64       76.61      3.49 o 
   2   1   3        5.02        7.09      1.84 o 
   3   1   3      157.93      161.55      5.03 o 
   4   1   3      183.68      180.88      7.90 o 
   5   1   3      812.64      794.59     15.26 o 
   6   1   3       46.25       52.72      2.68 o 
   7   1   3       77.35       76.76      3.28 o 
   8   1   3       17.93       13.76      2.38 o 
   9   1   3        1.65        6.01      4.05 o 
  10   1   3        7.64       19.56      7.78 o 
  11   1   3       13.16       18.38      7.70 o 
  12   1   3      163.37      193.68     18.35 o 
  13   1   3       43.35       48.14     23.17 o 
  14   1   3       96.69      116.14     14.96 o 
  15   1   3       16.66       17.91      9.99 o 
 -18   2   3        9.83       11.07      8.55 o 
 -17   2   3        1.80        8.88      6.52 o 
 -16   2   3       11.51       15.27      5.43 o 
 -15   2   3       20.18       20.84      5.14 o 
 -14   2   3        5.01        7.32      4.37 o 
 -13   2   3        3.33       10.47      4.16 o 
 -12   2   3       91.66       87.28      6.24 o 
 -11   2   3        0.00        3.94      2.25 o 
 -10   2   3       12.35       11.64      2.47 o 
  -9   2   3      237.84      241.56      4.59 o 
  -8   2   3      176.07      197.21      3.88 o 
  -7   2   3      155.85      186.95      3.39 o 
  -6   2   3      491.36      474.92     13.10 o 
  -5   2   3        0.29        8.42      1.74 o 
  -4   2   3      451.02      476.99      8.18 o 
  -3   2   3       10.36       11.51      1.59 o 
  -2   2   3     5286.90     5596.03     67.42 o 
  -1   2   3      326.47      411.45      7.75 o 
   0   2   3        7.09       42.76      2.37 o 
   1   2   3       52.28       53.39      2.67 o 
   2   2   3        4.71        4.10      1.62 o 
   3   2   3     2487.36     2684.42     80.05 o 
   4   2   3      355.60      376.83      8.42 o 
   5   2   3      291.89      325.13      5.91 o 
   6   2   3       24.09       19.86      3.63 o 
   7   2   3       24.22       35.79      2.80 o 
   8   2   3       40.98       37.80      3.11 o 
   9   2   3       29.07       27.86      4.59 o 
  10   2   3      156.98      154.12      9.94 o 
  11   2   3       78.22       96.42     12.37 o 
  12   2   3        2.09        2.15      6.96 o 
  13   2   3       76.83       86.93     15.89 o 
  14   2   3       24.11       26.54     10.48 o 
  15   2   3        8.78       15.17     10.24 o 
 -18   3   3       11.47       24.35      7.60 o 
 -17   3   3        7.73       12.13      5.48 o 
 -16   3   3        7.11       13.40      5.38 o 
 -15   3   3       66.97       48.43      6.28 o 
 -14   3   3       31.84       20.57      6.81 o 
 -13   3   3      296.06      269.38     10.17 o 
 -12   3   3      402.97      337.07     10.64 o 
 -11   3   3      115.82      124.50      6.55 o 
 -10   3   3      132.69      113.34      4.30 o 
  -9   3   3      176.50      142.87      4.89 o 
  -8   3   3      180.05      159.79      3.55 o 
  -7   3   3       79.36      111.23      3.01 o 
  -6   3   3       57.13       53.87      1.90 o 
  -5   3   3       48.05       37.04      2.49 o 
  -4   3   3       47.39       44.68      2.69 o 
  -3   3   3      134.68      117.03      3.45 o 
  -2   3   3      412.79      504.11      7.42 o 
  -1   3   3       81.78      110.13      4.20 o 
   0   3   3       72.17       64.86      2.59 o 
   1   3   3        5.62        6.19      1.50 o 
   2   3   3        0.98        1.93      1.49 o 
   3   3   3      228.02      200.77      4.87 o 
   4   3   3       58.88       66.67      3.16 o 
   5   3   3      204.11      196.57      3.37 o 
   6   3   3        0.30        4.02      1.80 o 
   7   3   3       75.92       95.12      8.97 o 
   8   3   3       77.66       86.45      4.67 o 
   9   3   3       77.38       90.44      6.42 o 
  10   3   3       20.53       29.12      4.98 o 
  11   3   3      107.57      108.01      9.31 o 
  12   3   3       13.66       23.50      8.72 o 
  13   3   3       61.29       63.72     11.91 o 
  14   3   3      141.53      168.49     17.63 o 
  15   3   3       18.15       31.39     11.30 o 
 -18   4   3        2.74        8.61      6.53 o 
 -17   4   3       83.48       73.56      7.92 o 
 -16   4   3        7.49       14.21      5.50 o 
 -15   4   3       38.77       33.31      5.69 o 
 -14   4   3      193.73      173.92      9.20 o 
 -13   4   3        7.64       25.47      4.75 o 
 -12   4   3      308.11      242.71      9.28 o 
 -11   4   3       39.56       50.93      3.93 o 
 -10   4   3      117.60      121.36      4.51 o 
  -9   4   3     2133.18     2028.55     25.42 o 
  -8   4   3       38.36       41.33      2.28 o 
  -7   4   3     1550.49     1389.26     16.49 o 
  -6   4   3        1.40        5.17      1.31 o 
  -5   4   3        5.28       14.81      2.61 o 
  -4   4   3      131.60      140.96      5.11 o 
  -3   4   3      296.78      300.40      5.48 o 
  -2   4   3       20.41       26.07      2.71 o 
  -1   4   3      402.57      383.56      7.05 o 
   0   4   3      338.15      336.16      8.29 o 
   1   4   3       53.00       58.17      2.82 o 
   2   4   3      746.70      707.64     10.97 o 
   3   4   3       52.56       65.56      3.37 o 
   4   4   3      106.47      143.16      9.32 o 
   5   4   3      117.12      117.33      3.86 o 
   6   4   3       13.27       40.34      8.55 o 
   7   4   3       10.81       16.37      2.57 o 
   8   4   3      296.73      273.73      8.24 o 
   9   4   3       34.13       46.13      5.58 o 
  10   4   3      836.89      781.06     28.53 o 
  11   4   3       16.42       11.55      5.84 o 
  12   4   3      102.80      142.25     14.91 o 
  13   4   3      105.42      119.80     14.70 o 
  14   4   3        0.21        6.36      8.94 o 
  15   4   3       33.42       42.61     12.25 o 
 -17   5   3        0.29        5.52      5.89 o 
 -16   5   3        5.16       13.09      5.60 o 
 -15   5   3       12.92       13.78      5.38 o 
 -14   5   3       28.98       35.01      5.68 o 
 -13   5   3       90.60      117.98      7.46 o 
 -12   5   3       84.34       74.61      6.13 o 
 -11   5   3       95.48       95.75      6.26 o 
 -10   5   3       50.51       60.38      3.69 o 
  -9   5   3     2711.99     2489.55     32.80 o 
  -8   5   3      695.62      633.15     10.27 o 
  -7   5   3      410.50      355.55      5.71 o 
  -6   5   3      382.06      340.02      5.52 o 
  -5   5   3       23.99       21.51      1.56 o 
  -4   5   3      200.97      196.62      5.99 o 
  -3   5   3      158.95      158.04      5.09 o 
  -2   5   3      646.21      644.43     10.27 o 
  -1   5   3       15.80       26.00      3.25 o 
   0   5   3       99.03       95.58      4.03 o 
   1   5   3       10.25       10.76      1.81 o 
   2   5   3      119.72      143.28      5.68 o 
   3   5   3      475.76      454.80      9.03 o 
   4   5   3      125.39      137.08      3.15 o 
   5   5   3       90.98       76.24      4.92 o 
   6   5   3        0.48       28.78      7.69 o 
   7   5   3      346.20      293.41      7.23 o 
   8   5   3      231.24      208.31      8.83 o 
   9   5   3        3.89       12.43      4.21 o 
  10   5   3     1376.80     1295.84     28.91 o 
  11   5   3        2.61        6.04      4.78 o 
  12   5   3       84.64       68.91      8.96 o 
  13   5   3        7.08        5.44      8.10 o 
  14   5   3       11.02       41.74     11.40 o 
  15   5   3       13.76       10.02     10.73 o 
 -17   6   3       17.98       18.12      7.85 o 
 -16   6   3        0.63       10.69      5.44 o 
 -15   6   3        0.02        1.04      4.69 o 
 -14   6   3      101.48      103.18      8.50 o 
 -13   6   3        3.67       14.25      4.44 o 
 -12   6   3       89.81       73.57      8.23 o 
 -11   6   3        2.52        1.29      3.26 o 
 -10   6   3       26.58       31.98      3.14 o 
  -9   6   3      721.06      665.98     10.69 o 
  -8   6   3      103.04      111.30      3.70 o 
  -7   6   3       96.67       74.48      3.04 o 
  -6   6   3      369.71      357.53      5.89 o 
  -5   6   3      379.20      376.46      5.91 o 
  -4   6   3       67.62       80.78      2.38 o 
  -3   6   3       25.48       35.88      4.34 o 
  -2   6   3      109.74      135.77      4.08 o 
  -1   6   3      106.31      107.32      3.72 o 
   0   6   3      531.19      506.62      9.17 o 
   1   6   3       75.31       64.36      2.85 o 
   2   6   3       25.22       27.30      1.83 o 
   3   6   3       53.12       70.56      2.40 o 
   4   6   3      102.16      102.12      4.71 o 
   5   6   3        0.17       17.01      3.42 o 
   6   6   3      266.80      243.83      6.39 o 
   7   6   3      303.14      213.46      6.85 o 
   8   6   3       58.63      100.48     12.28 o 
   9   6   3       52.74       47.74      5.93 o 
  10   6   3      486.71      502.72     15.31 o 
  11   6   3       75.40       69.85      7.30 o 
  12   6   3       14.25       11.94      5.59 o 
  13   6   3        1.80       11.65      7.18 o 
  14   6   3        0.31       -5.26      9.23 o 
 -17   7   3        0.05        6.25      7.02 o 
 -16   7   3       26.52       29.35      7.54 o 
 -15   7   3       39.17       41.69      6.34 o 
 -14   7   3       77.50       74.22      6.78 o 
 -13   7   3       26.85       28.56      6.09 o 
 -12   7   3       14.54       13.93      3.90 o 
 -11   7   3        0.22        8.39      3.50 o 
 -10   7   3       18.81       17.10      3.71 o 
  -9   7   3       92.23       82.95      4.60 o 
  -8   7   3       24.10       19.49      2.46 o 
  -7   7   3      838.28      788.00     10.85 o 
  -6   7   3        1.29        2.23      1.59 o 
  -5   7   3       58.13       78.58      2.76 o 
  -4   7   3      274.32      265.63      4.72 o 
  -3   7   3      100.67      102.88      2.84 o 
  -2   7   3      335.00      353.26      5.00 o 
  -1   7   3       64.47       64.09      2.80 o 
   0   7   3      441.17      437.46      5.97 o 
   1   7   3      510.87      444.46      6.56 o 
   2   7   3      184.66      165.07      3.58 o 
   3   7   3      180.36      199.74      6.00 o 
   4   7   3       26.33       42.33      2.83 o 
   5   7   3       24.43       12.68      2.47 o 
   6   7   3       33.37       30.07      3.13 o 
   7   7   3        8.83        5.31      3.62 o 
   8   7   3      548.38      459.11     13.88 o 
   9   7   3       14.72       10.02      4.46 o 
  10   7   3      100.91       71.25      7.54 o 
  11   7   3       15.44       21.20      5.56 o 
  12   7   3        3.94       12.11      5.59 o 
  13   7   3        0.00       -2.67      6.49 o 
  14   7   3       32.42       35.27      8.96 o 
 -17   8   3       16.07       30.05     14.30 o 
 -16   8   3       35.99       39.32      8.53 o 
 -15   8   3       33.45       40.18      8.04 o 
 -14   8   3      136.35      147.41     11.92 o 
 -13   8   3        0.38        4.08      3.99 o 
 -12   8   3       13.80       25.11      4.54 o 
 -11   8   3        0.09        4.79      3.55 o 
 -10   8   3       48.75       52.66      4.84 o 
  -9   8   3      414.79      384.38      9.30 o 
  -8   8   3        4.09        4.44      2.25 o 
  -7   8   3      258.19      244.35      5.94 o 
  -6   8   3      270.15      270.30      5.68 o 
  -5   8   3       73.68       87.21      3.02 o 
  -4   8   3        9.16       10.76      1.64 o 
  -3   8   3      139.51      170.53      3.79 o 
  -2   8   3       20.75       28.26      1.97 o 
  -1   8   3       13.31       13.61      1.47 o 
   0   8   3       44.44       43.94      1.90 o 
   1   8   3      416.64      430.32      7.20 o 
   2   8   3        0.00        0.79      1.74 o 
   3   8   3       65.52       62.13      4.85 o 
   4   8   3        0.95        8.55      2.22 o 
   5   8   3       17.40       18.77      2.74 o 
   6   8   3       65.71       61.43      4.70 o 
   7   8   3      347.23      296.23      9.28 o 
   8   8   3      129.28      110.56      7.65 o 
   9   8   3      203.85      194.31      9.88 o 
  10   8   3       71.56       60.45      6.96 o 
  11   8   3       54.11       61.39      7.44 o 
  12   8   3        0.10        4.36      6.05 o 
  13   8   3        6.15       12.41      6.63 o 
  14   8   3        0.04       -4.18      6.94 o 
 -16   9   3       42.35       52.59     10.87 o 
 -15   9   3       22.95       35.61      7.71 o 
 -14   9   3       35.80       34.56      7.48 o 
 -13   9   3        0.29        6.09      4.32 o 
 -12   9   3       18.66       16.42      4.43 o 
 -11   9   3       17.50       17.78      4.13 o 
 -10   9   3       13.33       14.33      3.95 o 
  -9   9   3      480.48      417.10      9.87 o 
  -8   9   3      252.71      243.71      7.81 o 
  -7   9   3        0.02        1.78      2.27 o 
  -6   9   3       54.81       59.53      3.37 o 
  -5   9   3      110.61      103.75      4.64 o 
  -4   9   3        0.22        2.30      1.69 o 
  -3   9   3       52.88       58.71      2.86 o 
  -2   9   3      578.25      591.63     10.16 o 
  -1   9   3        9.86       19.99      2.13 o 
   0   9   3      104.80       88.94      3.56 o 
   1   9   3      108.63      134.58      4.56 o 
   2   9   3      141.17      134.96      5.37 o 
   3   9   3      317.72      274.90      6.35 o 
   4   9   3        1.45        2.73      2.12 o 
   5   9   3       24.96       31.53      3.60 o 
   6   9   3       61.86       55.06      5.01 o 
   7   9   3       43.98       40.44      4.86 o 
   8   9   3        5.24       10.06      4.50 o 
   9   9   3       11.96        9.54      4.93 o 
  10   9   3      315.45      304.51     12.23 o 
  11   9   3        5.08        8.01      5.68 o 
  12   9   3        9.43       11.87      6.21 o 
  13   9   3        5.33       11.04      7.00 o 
 -16  10   3       17.69       25.14     10.71 o 
 -15  10   3        6.76       -0.70      6.16 o 
 -14  10   3       96.42      113.87     15.61 o 
 -13  10   3        3.54        9.88      4.87 o 
 -12  10   3        4.68        3.50      3.99 o 
 -11  10   3        0.68       -0.73      3.46 o 
 -10  10   3       20.36       14.23      3.58 o 
  -9  10   3       31.71       26.98      3.72 o 
  -8  10   3        0.87        3.11      2.97 o 
  -7  10   3        8.99       11.16      3.30 o 
  -6  10   3       52.00       45.85      3.32 o 
  -5  10   3       57.35       58.89      4.61 o 
  -4  10   3       87.81      130.03      5.18 o 
  -3  10   3      505.02      601.10     10.21 o 
  -2  10   3      386.68      425.28      7.97 o 
  -1  10   3      574.23      542.77      9.64 o 
   0  10   3     3667.32     3576.04     48.72 o 
   1  10   3     2525.07     2442.39     32.28 o 
   2  10   3     1898.55     1790.64     27.97 o 
   3  10   3      430.24      386.90      8.05 o 
   4  10   3       37.06       47.17      5.16 o 
   5  10   3       45.33       37.04      6.04 o 
   6  10   3        0.64       -0.67      2.84 o 
   7  10   3       55.68       54.81      5.56 o 
   8  10   3       19.46       12.72      4.70 o 
   9  10   3        1.81        2.28      4.68 o 
  10  10   3       23.30       27.89      6.29 o 
  11  10   3        0.64        5.84      5.72 o 
  12  10   3        4.83        6.88      6.26 o 
  13  10   3        3.40       10.35      6.96 o 
 -15  11   3        0.32        8.19      6.66 o 
 -14  11   3       41.88       43.44      8.05 o 
 -13  11   3        0.02        3.77      5.27 o 
 -12  11   3      116.08      106.87      7.82 o 
 -11  11   3       21.49       24.24      4.61 o 
 -10  11   3       25.63       21.74      4.02 o 
  -9  11   3       50.71       54.04      4.64 o 
  -8  11   3       40.39       34.20      4.25 o 
  -7  11   3       36.96       31.43      4.10 o 
  -6  11   3       24.38       16.98      3.42 o 
  -5  11   3       24.91       18.64      3.26 o 
  -4  11   3       25.55       23.10      3.03 o 
  -3  11   3       15.43       19.77      2.61 o 
  -2  11   3      323.59      347.39      7.25 o 
  -1  11   3      144.93      135.31      6.07 o 
   0  11   3      579.22      548.30     10.90 o 
   1  11   3      450.87      402.42      8.91 o 
   2  11   3      248.15      218.20      7.48 o 
   3  11   3       79.63       83.95      5.41 o 
   4  11   3        1.86        2.30      3.26 o 
   5  11   3        0.33        0.33      3.23 o 
   6  11   3        2.12       -0.32      3.11 o 
   7  11   3       34.31       29.02      4.59 o 
   8  11   3      148.03      125.93      7.36 o 
   9  11   3        9.00       16.85      6.30 o 
  10  11   3       20.13       26.17      6.46 o 
  11  11   3        3.01        8.83      6.07 o 
  12  11   3       67.64       63.34      8.86 o 
 -14  12   3        1.28       10.12      6.58 o 
 -13  12   3       19.37       20.14      6.67 o 
 -12  12   3       16.21        8.97      6.28 o 
 -11  12   3      195.96      190.91      9.46 o 
 -10  12   3       57.43       52.18      4.94 o 
  -9  12   3        2.53        4.37      3.29 o 
  -8  12   3       55.63       53.75      4.73 o 
  -7  12   3       38.06       44.21      4.32 o 
  -6  12   3       24.60       17.49      3.56 o 
  -5  12   3      109.42      123.52      6.12 o 
  -4  12   3       87.98       83.29      6.80 o 
  -3  12   3       38.74       35.50      3.85 o 
  -2  12   3      107.90      138.48      7.02 o 
  -1  12   3      300.58      287.97     11.04 o 
   0  12   3      110.59      133.19      7.40 o 
   1  12   3       38.74       32.71      4.45 o 
   2  12   3      471.35      411.88     10.95 o 
   3  12   3        9.16        9.51      4.30 o 
   4  12   3       96.45       91.25      5.99 o 
   5  12   3       37.97       35.12      4.75 o 
   6  12   3       93.68       91.82      5.82 o 
   7  12   3        9.83       11.47      3.86 o 
   8  12   3        0.33        4.72      4.30 o 
   9  12   3       47.31       45.51      6.51 o 
  10  12   3        3.93        7.88      5.45 o 
  11  12   3        7.58        8.67      6.28 o 
 -14  13   3        6.53       21.09      9.12 o 
 -13  13   3       21.65       13.52      6.14 o 
 -12  13   3        1.85        2.81      5.14 o 
 -11  13   3        0.02        1.21      4.69 o 
 -10  13   3       13.01        7.98      3.51 o 
  -9  13   3       22.28       25.97      4.30 o 
  -8  13   3       22.48       26.07      4.18 o 
  -7  13   3       17.79       18.25      3.94 o 
  -6  13   3        9.75        7.00      3.53 o 
  -5  13   3       61.67       45.79      4.58 o 
  -4  13   3      123.14      114.16      6.90 o 
  -3  13   3      280.48      287.46      9.73 o 
  -2  13   3       88.86       88.82      7.44 o 
  -1  13   3        6.95       13.45      4.79 o 
   0  13   3       78.48       84.11      6.53 o 
   1  13   3       97.34       93.77      6.72 o 
   2  13   3       33.32       26.55      4.56 o 
   3  13   3       62.43       59.85      6.16 o 
   4  13   3       45.75       55.60      7.37 o 
   5  13   3      145.22      144.90      6.96 o 
   6  13   3       13.52       16.00      4.01 o 
   7  13   3        1.22        6.35      3.96 o 
   8  13   3        4.50        8.24      4.25 o 
   9  13   3        5.19        9.46      4.79 o 
  10  13   3        2.78        8.54      5.82 o 
  11  13   3        6.05        5.60      7.10 o 
 -13  14   3       31.62       30.25      7.83 o 
 -12  14   3      117.60      143.85     10.38 o 
 -11  14   3        1.45        9.16      5.24 o 
 -10  14   3       39.62       34.19      6.50 o 
  -9  14   3      130.78      125.00      7.99 o 
  -8  14   3       23.78       36.97      5.03 o 
  -7  14   3        3.04        5.51      4.68 o 
  -6  14   3      108.78      117.68      6.69 o 
  -5  14   3      254.32      257.79     10.70 o 
  -4  14   3       53.13       53.62      5.70 o 
  -3  14   3        2.95        8.59      4.94 o 
  -2  14   3        0.02        2.95      4.61 o 
  -1  14   3        3.68        4.95      4.20 o 
   0  14   3      127.45      108.69     10.66 o 
   1  14   3      102.60      115.60      7.66 o 
   2  14   3       24.45       21.86      4.58 o 
   3  14   3        0.72        5.51      4.55 o 
   4  14   3        5.61        0.56      4.58 o 
   5  14   3      126.47      117.04      7.53 o 
   6  14   3      110.66      113.70      7.41 o 
   7  14   3      182.97      165.49     10.61 o 
   8  14   3        7.36        7.43      4.47 o 
   9  14   3        2.42       12.38      5.90 o 
  10  14   3       46.54       74.48     11.20 o 
 -12  15   3       21.72       23.32      6.66 o 
 -11  15   3      125.29      128.83     15.05 o 
 -10  15   3       19.72       16.69      5.93 o 
  -9  15   3      217.56      195.82     12.85 o 
  -8  15   3        1.81        5.91      4.44 o 
  -7  15   3        0.26        3.93      3.99 o 
  -6  15   3       13.33        8.16      3.99 o 
  -5  15   3       10.83        9.60      4.29 o 
  -4  15   3        4.75        7.11      5.04 o 
  -3  15   3       21.25       13.63      5.40 o 
  -2  15   3       41.81       44.53      6.56 o 
  -1  15   3        6.50        7.49      4.74 o 
   0  15   3       54.57       48.74      6.25 o 
   1  15   3       40.92       41.20      5.89 o 
   2  15   3       29.99       38.37      5.87 o 
   3  15   3        0.10        2.68      5.27 o 
   4  15   3       40.84       34.49      5.60 o 
   5  15   3        4.16        3.13      4.43 o 
   6  15   3       10.05       16.09      5.60 o 
   7  15   3       33.67       41.91      6.15 o 
   8  15   3       19.08       18.76      6.70 o 
   9  15   3        0.56        3.32      6.86 o 
 -10  16   3      138.80      118.83     11.54 o 
  -9  16   3      239.85      273.21     12.38 o 
  -8  16   3       44.02       30.63      6.38 o 
  -7  16   3       39.68       31.38      5.85 o 
  -6  16   3        0.75       -0.62      5.03 o 
  -5  16   3        9.58       16.01      5.95 o 
  -4  16   3        0.47       -0.46      5.85 o 
  -3  16   3      100.88      105.36      8.93 o 
  -2  16   3        0.19        5.08      5.16 o 
  -1  16   3       26.20       25.96      5.60 o 
   0  16   3       45.53       43.62      6.23 o 
   1  16   3       30.28       25.83      5.97 o 
   2  16   3        1.13        2.38      4.79 o 
   3  16   3       27.70       27.60      6.70 o 
   4  16   3       48.07       52.85      8.30 o 
   5  16   3       17.53       19.34      5.49 o 
   6  16   3        7.79       13.31      5.26 o 
   7  16   3        0.09       10.28      6.42 o 
  -9  17   3        1.87        6.25      5.78 o 
  -8  17   3       46.04       44.27     14.85 o 
  -7  17   3        0.02       -0.81      6.18 o 
  -6  17   3        5.37        1.11      6.56 o 
  -5  17   3        0.29       15.46      7.21 o 
  -4  17   3        0.01       -3.94      7.38 o 
  -3  17   3       28.73       36.20      7.21 o 
  -2  17   3        0.01       -0.07      5.63 o 
  -1  17   3        1.85        4.10      5.24 o 
   0  17   3        3.88        1.27      4.98 o 
   1  17   3        0.27       10.63      5.48 o 
   2  17   3        0.49        3.70      6.02 o 
   3  17   3        8.58        6.52      5.37 o 
   4  17   3        0.21       -2.86      5.08 o 
   5  17   3        0.01        0.23      5.90 o 
   6  17   3        5.35       19.23      6.77 o 
  -7  18   3       26.89       31.41     10.12 o 
  -6  18   3        4.87       -3.85      8.57 o 
  -5  18   3       52.56       47.02      9.03 o 
  -4  18   3       52.72       38.51      8.93 o 
  -3  18   3        0.14        2.83      7.21 o 
  -2  18   3       40.15       41.73      8.89 o 
  -1  18   3       14.20       23.98      7.23 o 
   0  18   3       30.43       33.55      6.91 o 
   1  18   3        5.75       15.82      6.10 o 
   2  18   3       23.72       21.19      6.22 o 
   3  18   3       29.55       27.09      7.58 o 
   4  18   3        1.09       -3.98      6.01 o 
  -3  19   3       29.43       31.86     11.23 o 
  -2  19   3       21.41       21.37      8.69 o 
  -1  19   3        2.52       12.39     10.37 o 
   0  19   3        8.06       14.08      8.32 o 
 -18   0   4      451.64      504.40     42.33 o 
 -17   0   4       17.00       32.24     25.98 o 
 -16   0   4      173.68      182.74     36.97 o 
 -15   0   4       50.84       66.62     12.29 o 
 -14   0   4       47.17       54.00     11.11 o 
 -13   0   4       40.90       46.75     10.33 o 
 -12   0   4       75.75       66.73     11.28 o 
 -11   0   4       47.89       50.39      6.82 o 
 -10   0   4     1762.12     1682.03     33.07 o 
  -9   0   4     2041.06     1887.40     32.49 o 
  -8   0   4      802.58      730.47     14.63 o 
  -7   0   4      203.76      197.69      7.93 o 
  -6   0   4      229.16      189.67      6.77 o 
  -5   0   4       23.26       21.05      3.45 o 
  -4   0   4       56.46       61.10      3.79 o 
  -3   0   4      256.31      279.35      7.25 o 
  -2   0   4      136.39      144.63      5.83 o 
  -1   0   4       66.53       66.44      7.84 o 
   0   0   4       53.10       33.38     10.97 o 
   1   0   4      984.50      819.89     20.76 o 
   2   0   4      241.59      258.43      8.26 o 
   3   0   4      112.49      116.63      7.20 o 
   4   0   4       81.39       76.69      6.13 o 
   5   0   4       44.03       49.19      6.10 o 
   6   0   4      101.45      143.51      9.36 o 
   7   0   4      174.69      160.85      7.23 o 
   8   0   4      138.46      122.99     17.87 o 
   9   0   4       41.71       28.29     11.99 o 
  10   0   4       86.69       87.13     17.11 o 
  11   0   4       13.80        2.27     10.60 o 
  12   0   4       41.97       64.94     18.04 o 
  13   0   4      229.06      327.03     30.52 o 
  14   0   4       92.46      110.72     22.39 o 
 -18   1   4        8.05        5.36      7.62 o 
 -17   1   4        0.21        5.63      6.77 o 
 -16   1   4        0.08        4.47      6.53 o 
 -15   1   4        5.13       11.05      6.26 o 
 -14   1   4       29.19       33.76      6.83 o 
 -13   1   4        8.38        8.09      5.00 o 
 -12   1   4      115.75       97.16      7.95 o 
 -11   1   4       15.78       26.41      5.00 o 
 -10   1   4      641.26      622.04     10.69 o 
  -9   1   4      919.01      933.44     13.44 o 
  -8   1   4     1065.37      990.67     13.81 o 
  -7   1   4       49.53       50.86      3.16 o 
  -6   1   4        5.56        2.77      1.86 o 
  -5   1   4      146.87      152.62      5.33 o 
  -4   1   4       39.20       50.73      2.53 o 
  -3   1   4     1804.95     1894.87     21.57 o 
  -2   1   4      631.89      696.90     10.66 o 
  -1   1   4      110.78      137.29      8.84 o 
   0   1   4        0.19        2.11      1.66 o 
   1   1   4       19.17       14.34      3.10 o 
   2   1   4       29.09       37.33      2.94 o 
   3   1   4       93.14       92.62      4.48 o 
   4   1   4       28.36       40.45      4.68 o 
   5   1   4        1.21       15.63      3.51 o 
   6   1   4       36.19       40.99      3.47 o 
   7   1   4       18.43       16.39      2.40 o 
   8   1   4       10.30       10.93      7.26 o 
   9   1   4        0.04       -1.32      7.16 o 
  10   1   4        0.98       -1.06      7.01 o 
  11   1   4       21.55       26.35      8.88 o 
  12   1   4       10.22       23.15      9.71 o 
  13   1   4        3.30        6.73      8.42 o 
  14   1   4        8.77       15.04      9.79 o 
 -18   2   4       25.67       35.59     15.93 o 
 -17   2   4        6.33       16.62      7.52 o 
 -16   2   4        2.87        8.48      6.60 o 
 -15   2   4        8.05        3.94      6.30 o 
 -14   2   4       23.32       26.55      5.49 o 
 -13   2   4       67.26       52.33      5.96 o 
 -12   2   4       20.56       18.64      4.48 o 
 -11   2   4       88.36       76.37      6.05 o 
 -10   2   4      295.74      293.77      6.87 o 
  -9   2   4      291.14      265.99      6.23 o 
  -8   2   4     1061.13      933.19     12.56 o 
  -7   2   4      524.28      460.02      8.84 o 
  -6   2   4       12.63       16.08      3.04 o 
  -5   2   4       91.19       86.02      3.66 o 
  -4   2   4      132.04      152.57      3.94 o 
  -3   2   4      340.41      334.02      6.20 o 
  -2   2   4      393.37      362.15      7.25 o 
  -1   2   4       93.50      124.87      3.86 o 
   0   2   4        1.54        0.36      1.67 o 
   1   2   4      121.76      120.54      4.10 o 
   2   2   4      257.39      240.49      5.92 o 
   3   2   4      124.59      136.61      5.70 o 
   4   2   4       12.03       29.46      3.56 o 
   5   2   4      112.09      136.71      6.24 o 
   6   2   4      433.98      387.47      8.36 o 
   7   2   4        8.61       13.52      2.45 o 
   8   2   4       69.44       61.04      7.46 o 
   9   2   4        7.69       -3.73      5.93 o 
  10   2   4        2.11       15.98      9.47 o 
  11   2   4       48.41       50.46     11.16 o 
  12   2   4       29.82       37.71     18.85 o 
  13   2   4        2.87        4.37      8.60 o 
  14   2   4        7.65       28.81     11.08 o 
 -17   3   4        0.87       10.75      7.33 o 
 -16   3   4       12.69       26.00      7.44 o 
 -15   3   4       13.85       13.61      5.93 o 
 -14   3   4        1.53        9.58      4.67 o 
 -13   3   4       11.91        7.08      4.62 o 
 -12   3   4       32.92       40.07      5.35 o 
 -11   3   4        3.74        3.73      3.36 o 
 -10   3   4      148.89      136.88      4.97 o 
  -9   3   4      254.32      235.44      5.88 o 
  -8   3   4      397.94      367.20      6.92 o 
  -7   3   4       93.70       82.37      4.88 o 
  -6   3   4        7.96        6.76      2.04 o 
  -5   3   4        0.40        7.33      2.15 o 
  -4   3   4      130.07      153.79      4.17 o 
  -3   3   4      978.94      989.51     13.12 o 
  -2   3   4      228.03      265.23      5.39 o 
  -1   3   4      142.48      184.72      5.05 o 
   0   3   4       88.76      101.64      3.57 o 
   1   3   4      637.06      573.42      8.94 o 
   2   3   4       18.73       18.30      2.25 o 
   3   3   4        8.06       10.80      2.74 o 
   4   3   4      103.62      130.81      5.91 o 
   5   3   4       10.22        9.73      3.09 o 
   6   3   4        3.63        7.70      2.16 o 
   7   3   4      148.43      139.27      4.79 o 
   8   3   4      322.42      272.89     12.87 o 
   9   3   4       10.15        8.77      5.51 o 
  10   3   4        0.01       -2.70      9.79 o 
  11   3   4       15.14       27.13      9.52 o 
  12   3   4       19.08        5.96     11.88 o 
  13   3   4       21.26        4.99      9.16 o 
 -17   4   4        8.85       14.56      7.29 o 
 -16   4   4       51.81       71.39      7.89 o 
 -15   4   4       48.79       60.59      8.11 o 
 -14   4   4       22.26       17.77      5.36 o 
 -13   4   4      299.29      280.15     10.94 o 
 -12   4   4        0.28        2.86      3.55 o 
 -11   4   4       10.49       10.37      3.76 o 
 -10   4   4      151.11      164.93      6.96 o 
  -9   4   4      168.84      163.64      4.93 o 
  -8   4   4       46.34       43.80      3.27 o 
  -7   4   4      139.49      118.30      6.12 o 
  -6   4   4       20.77       23.28      3.38 o 
  -5   4   4       17.37       13.63      3.73 o 
  -4   4   4        3.09        2.46      1.67 o 
  -3   4   4      254.17      266.64      6.03 o 
  -2   4   4      247.73      242.55      5.49 o 
  -1   4   4      100.87       97.94      3.35 o 
   0   4   4        8.85        4.71      1.62 o 
   1   4   4        5.47        4.69      1.67 o 
   2   4   4        0.82        3.19      2.35 o 
   3   4   4        2.51        3.33      2.67 o 
   4   4   4      165.77      163.22      6.65 o 
   5   4   4        3.15        9.59      2.51 o 
   6   4   4      350.85      293.34      7.26 o 
   7   4   4      128.42      111.10      4.61 o 
   8   4   4      322.11      261.28     14.06 o 
   9   4   4        1.15        6.99      5.33 o 
  10   4   4        0.46        5.73      7.33 o 
  11   4   4        2.09        5.35      8.13 o 
  12   4   4       35.28       32.65     10.78 o 
  13   4   4      150.86      181.63     42.77 o 
 -17   5   4        1.01        6.29      5.92 o 
 -16   5   4       74.26       98.56      8.62 o 
 -15   5   4       84.13      101.36      8.46 o 
 -14   5   4      110.56      119.14      9.24 o 
 -13   5   4       36.76       43.74      5.87 o 
 -12   5   4       29.94       20.16      4.95 o 
 -11   5   4        1.39        4.29      3.81 o 
 -10   5   4      312.36      266.89      8.79 o 
  -9   5   4      447.62      429.36      8.19 o 
  -8   5   4      254.25      229.69      6.00 o 
  -7   5   4        4.90        3.18      1.87 o 
  -6   5   4       61.56       50.04      3.71 o 
  -5   5   4      290.60      276.51      7.88 o 
  -4   5   4       61.46       69.01      5.56 o 
  -3   5   4      368.00      343.00      6.62 o 
  -2   5   4       11.30        8.24      2.18 o 
  -1   5   4        7.55        7.35      2.38 o 
   0   5   4       40.12       41.39      2.72 o 
   1   5   4      211.26      207.55      8.75 o 
   2   5   4        6.77       24.29      4.44 o 
   3   5   4       14.39       21.65      3.64 o 
   4   5   4      197.55      209.05      9.02 o 
   5   5   4       11.03       17.19      2.51 o 
   6   5   4       25.55       41.12      3.40 o 
   7   5   4       54.72       36.77      4.73 o 
   8   5   4      130.34      103.72      7.69 o 
   9   5   4       39.52       30.87      5.58 o 
  10   5   4       33.82       26.91      6.81 o 
  11   5   4       14.55       32.16     10.55 o 
  12   5   4        0.13       17.09      9.68 o 
  13   5   4       36.59       41.79     12.19 o 
 -17   6   4       25.60       24.11      6.50 o 
 -16   6   4        5.83       10.30      5.71 o 
 -15   6   4       24.04       27.51      6.19 o 
 -14   6   4        7.49        7.94      4.97 o 
 -13   6   4        2.08        1.63      4.84 o 
 -12   6   4        2.16        4.53      3.87 o 
 -11   6   4       15.80       17.73      4.35 o 
 -10   6   4       28.30       25.33      4.33 o 
  -9   6   4       27.62       24.61      2.95 o 
  -8   6   4      305.48      303.00      7.90 o 
  -7   6   4       89.40       90.03      3.81 o 
  -6   6   4       40.46       25.31      2.41 o 
  -5   6   4       63.36       68.99      4.10 o 
  -4   6   4        0.20        4.43      2.40 o 
  -3   6   4        0.25        3.93      2.32 o 
  -2   6   4       23.12       22.04      3.01 o 
  -1   6   4      222.66      214.81      5.56 o 
   0   6   4      104.60       89.84      4.54 o 
   1   6   4     2282.29     2064.14     36.37 o 
   2   6   4      597.34      552.41     13.14 o 
   3   6   4      558.82      534.43     10.90 o 
   4   6   4      570.83      559.05     10.12 o 
   5   6   4        7.32       12.60      3.12 o 
   6   6   4       14.83       10.73      2.93 o 
   7   6   4        1.51        5.00      3.54 o 
   8   6   4       17.77       17.58      4.15 o 
   9   6   4       19.10       19.30      5.34 o 
  10   6   4       53.14       52.15      7.09 o 
  11   6   4       14.27       14.78      7.34 o 
  12   6   4      134.98      150.49     52.77 o 
  13   6   4       22.94       34.47     12.59 o 
 -16   7   4       15.23       11.95      6.02 o 
 -15   7   4        1.21        2.53      5.35 o 
 -14   7   4        0.27        6.38      4.81 o 
 -13   7   4      462.93      427.41     12.27 o 
 -12   7   4       32.17       28.92      4.86 o 
 -11   7   4      138.52      138.23      7.38 o 
 -10   7   4        0.57        1.94      3.11 o 
  -9   7   4       42.12       36.28      4.21 o 
  -8   7   4      162.90      168.34      6.69 o 
  -7   7   4        1.31        4.56      2.20 o 
  -6   7   4      225.91      194.81      5.21 o 
  -5   7   4      118.96      135.82      5.42 o 
  -4   7   4       70.72       70.96      5.51 o 
  -3   7   4       10.56        9.67      2.63 o 
  -2   7   4       85.65       96.65      4.69 o 
  -1   7   4       70.87       83.04      4.39 o 
   0   7   4      378.29      328.16      9.83 o 
   1   7   4     3473.15     3129.66     47.92 o 
   2   7   4       29.83       35.90      3.33 o 
   3   7   4      433.62      395.42      7.99 o 
   4   7   4       48.94       43.54      3.12 o 
   5   7   4      109.98       94.80      4.32 o 
   6   7   4        8.11        8.70      4.53 o 
   7   7   4        8.56        8.60      3.88 o 
   8   7   4      171.57      164.44      9.27 o 
   9   7   4       89.19      101.88      8.39 o 
  10   7   4       14.52       13.42      5.79 o 
  11   7   4       65.18       67.19      9.83 o 
  12   7   4        3.41        6.30      7.30 o 
 -16   8   4       54.75       45.60      7.31 o 
 -15   8   4       50.01       70.71      7.64 o 
 -14   8   4        5.61        7.99      4.80 o 
 -13   8   4      170.97      171.85     10.83 o 
 -12   8   4        2.39        6.02      4.13 o 
 -11   8   4        7.52       13.87      4.88 o 
 -10   8   4        7.26        6.57      3.72 o 
  -9   8   4       18.07       15.54      3.71 o 
  -8   8   4        0.61        0.19      2.95 o 
  -7   8   4       15.07       13.16      3.18 o 
  -6   8   4        2.64        5.18      2.22 o 
  -5   8   4       27.22       42.22      3.05 o 
  -4   8   4       16.63       20.80      2.42 o 
  -3   8   4       27.30       25.80      3.33 o 
  -2   8   4       40.54       42.39      3.04 o 
  -1   8   4        2.44        5.94      2.93 o 
   0   8   4      197.63      194.93      5.36 o 
   1   8   4      168.65      159.90      6.57 o 
   2   8   4      168.77      176.54      6.95 o 
   3   8   4      152.72      138.09      4.61 o 
   4   8   4       46.30       56.72      3.72 o 
   5   8   4       15.10       21.46      4.22 o 
   6   8   4       52.76       53.07      6.40 o 
   7   8   4       30.86       24.34      4.82 o 
   8   8   4       51.47       54.35      6.40 o 
   9   8   4      330.86      325.95     14.48 o 
  10   8   4       52.82       51.10      7.29 o 
  11   8   4      764.59      822.67     29.56 o 
  12   8   4        4.36       11.21      8.34 o 
 -16   9   4        4.23       13.34     12.68 o 
 -15   9   4        0.02        1.31      5.29 o 
 -14   9   4       15.49        8.98      4.79 o 
 -13   9   4       39.44       47.00      5.77 o 
 -12   9   4       89.80       89.29      7.10 o 
 -11   9   4        0.71        3.21      3.78 o 
 -10   9   4        8.13       11.53      3.70 o 
  -9   9   4      101.08      105.47      6.03 o 
  -8   9   4       21.53       22.69      4.10 o 
  -7   9   4       11.71       12.39      3.83 o 
  -6   9   4      375.07      311.68      7.20 o 
  -5   9   4      231.56      208.57      6.38 o 
  -4   9   4      389.85      377.95      7.67 o 
  -3   9   4       63.47       61.23      3.38 o 
  -2   9   4        0.04        2.48      1.99 o 
  -1   9   4       65.41       64.87      3.72 o 
   0   9   4       19.12       21.64      2.83 o 
   1   9   4        0.78        0.88      2.19 o 
   2   9   4       38.06       41.20      3.16 o 
   3   9   4      376.85      334.91      7.48 o 
   4   9   4        0.24        1.15      3.22 o 
   5   9   4       10.57        9.60      3.62 o 
   6   9   4        1.02        6.48      4.48 o 
   7   9   4        6.65        7.68      4.05 o 
   8   9   4       16.96       14.92      4.73 o 
   9   9   4      475.37      462.25     15.83 o 
  10   9   4      141.83      126.26      8.75 o 
  11   9   4       17.62       24.76      7.16 o 
  12   9   4        9.66       10.45      8.23 o 
 -15  10   4        0.12       14.65      7.98 o 
 -14  10   4        2.20        5.80      4.91 o 
 -13  10   4        0.01        6.28      4.49 o 
 -12  10   4        4.08        7.18      4.51 o 
 -11  10   4       10.07       16.40      4.19 o 
 -10  10   4        0.06        5.78      3.64 o 
  -9  10   4        7.62        7.99      3.47 o 
  -8  10   4       65.49       67.28      5.36 o 
  -7  10   4        8.04        9.75      3.70 o 
  -6  10   4        0.33        5.10      3.21 o 
  -5  10   4        6.22        5.81      2.75 o 
  -4  10   4       78.74       58.58      4.06 o 
  -3  10   4      108.11       96.72      4.86 o 
  -2  10   4        1.52       -0.93      2.64 o 
  -1  10   4      138.19      126.62      5.10 o 
   0  10   4        7.45       10.54      2.82 o 
   1  10   4      104.91      107.32      5.78 o 
   2  10   4      125.57      130.30      7.62 o 
   3  10   4       24.25       29.87      4.73 o 
   4  10   4       11.01        5.81      3.85 o 
   5  10   4        5.32        3.63      3.67 o 
   6  10   4       14.64       15.73      4.51 o 
   7  10   4       99.05       89.75     10.93 o 
   8  10   4        0.01        6.28      4.53 o 
   9  10   4      108.15       94.37      7.82 o 
  10  10   4        6.34       12.00      5.54 o 
  11  10   4        0.54       12.90      5.93 o 
 -14  11   4        2.58        4.06      5.86 o 
 -13  11   4       40.38       55.71      6.42 o 
 -12  11   4       19.51       25.46      5.38 o 
 -11  11   4        0.34        1.48      3.74 o 
 -10  11   4        6.92        4.99      3.79 o 
  -9  11   4       30.94       35.70      4.64 o 
  -8  11   4       76.70       60.64      5.50 o 
  -7  11   4        5.07        3.79      3.45 o 
  -6  11   4      413.13      369.93     10.29 o 
  -5  11   4       20.07       21.39      3.75 o 
  -4  11   4      365.09      302.08     10.35 o 
  -3  11   4        0.91       -1.46      3.96 o 
  -2  11   4       79.98       82.81      7.32 o 
  -1  11   4       20.71       18.40      4.53 o 
   0  11   4        9.95        6.69      4.04 o 
   1  11   4      212.90      209.12      9.35 o 
   2  11   4      124.50      125.12      9.51 o 
   3  11   4        3.65        6.93      4.07 o 
   4  11   4        0.01        5.06      4.21 o 
   5  11   4       35.48       37.40      5.10 o 
   6  11   4       53.27       49.66      5.68 o 
   7  11   4        0.00        7.14      4.30 o 
   8  11   4      140.12      115.05      7.64 o 
   9  11   4       49.88       51.64      6.95 o 
  10  11   4       48.28       59.56      7.49 o 
 -14  12   4        0.86        8.36      6.38 o 
 -13  12   4       58.22       49.48      7.48 o 
 -12  12   4       11.45       17.24      5.14 o 
 -11  12   4       22.94       19.33      4.78 o 
 -10  12   4        1.91        8.57      3.99 o 
  -9  12   4        3.75        3.95      3.93 o 
  -8  12   4       47.18       51.33      7.06 o 
  -7  12   4        0.68        5.42      3.67 o 
  -6  12   4       21.60       24.44      4.32 o 
  -5  12   4       43.66       38.48      4.59 o 
  -4  12   4        8.08        4.30      4.81 o 
  -3  12   4        1.17        2.33      4.46 o 
  -2  12   4       37.14       38.60      5.95 o 
  -1  12   4        0.27        1.88      4.46 o 
   0  12   4      225.89      224.88     11.87 o 
   1  12   4       47.20       51.44      6.11 o 
   2  12   4      101.06       97.58      8.56 o 
   3  12   4        3.30        5.67      4.38 o 
   4  12   4      132.70      148.40      8.91 o 
   5  12   4       52.60       51.59      7.41 o 
   6  12   4       10.78        5.54      4.51 o 
   7  12   4       38.95       36.97      5.73 o 
   8  12   4       53.93       55.48      6.52 o 
   9  12   4      120.38      120.85     10.21 o 
  10  12   4       16.01       21.36      5.89 o 
 -13  13   4       82.96       86.48     10.91 o 
 -12  13   4        2.41        4.84      4.99 o 
 -11  13   4      129.23      130.03      9.36 o 
 -10  13   4        4.18        4.31      4.12 o 
  -9  13   4      126.58      109.46      6.78 o 
  -8  13   4        7.90        8.82      3.97 o 
  -7  13   4        1.05       -2.43      3.48 o 
  -6  13   4       72.71       49.36      6.00 o 
  -5  13   4       24.82       22.52      4.88 o 
  -4  13   4       39.46       38.75      6.50 o 
  -3  13   4       31.28       46.86      6.83 o 
  -2  13   4      265.88      263.91     12.15 o 
  -1  13   4      370.91      359.23     18.32 o 
   0  13   4       80.30       75.03      7.68 o 
   1  13   4      454.94      406.77     18.26 o 
   2  13   4      112.12      104.57     12.67 o 
   3  13   4        0.65       -1.03      4.60 o 
   4  13   4       11.06       11.67      5.17 o 
   5  13   4        7.15        6.49      5.14 o 
   6  13   4        3.70       10.47      5.13 o 
   7  13   4        0.68        8.15      5.41 o 
   8  13   4        2.57        6.45      5.54 o 
   9  13   4       21.84       10.33      5.59 o 
 -12  14   4       12.07        9.68      5.90 o 
 -11  14   4      172.46      202.01      9.05 o 
 -10  14   4        4.00        7.54      4.20 o 
  -9  14   4        0.16        5.33      5.08 o 
  -8  14   4        0.62        4.53      4.10 o 
  -7  14   4        3.41        6.17      5.29 o 
  -6  14   4        2.91       -1.22      3.73 o 
  -5  14   4        0.06        5.46      5.41 o 
  -4  14   4      137.55      129.53      9.59 o 
  -3  14   4       84.99       81.33      8.33 o 
  -2  14   4        0.24       11.76      5.65 o 
  -1  14   4      728.31      696.82     20.18 o 
   0  14   4       15.19       25.70      6.25 o 
   1  14   4      416.85      387.28     18.46 o 
   2  14   4       11.23       13.34      5.34 o 
   3  14   4       24.56       21.71      5.87 o 
   4  14   4       43.31       33.40      6.36 o 
   5  14   4        1.30       11.06      5.55 o 
   6  14   4       37.67       60.59      6.80 o 
   7  14   4       75.44       79.03      8.20 o 
   8  14   4        1.69        4.32      6.14 o 
 -11  15   4        1.70        4.70      8.05 o 
 -10  15   4       60.90       70.71      7.12 o 
  -9  15   4        0.99        3.81      4.61 o 
  -8  15   4        3.51        8.56      5.29 o 
  -7  15   4        7.97       12.69      5.41 o 
  -6  15   4       15.38       18.92      6.40 o 
  -5  15   4       19.77       17.60      6.41 o 
  -4  15   4        2.18        0.11      5.38 o 
  -3  15   4       50.69       46.57      7.28 o 
  -2  15   4        9.71        7.90      7.72 o 
  -1  15   4       79.71       87.60     12.46 o 
   0  15   4        2.57        0.50      5.62 o 
   1  15   4       34.60       35.63      7.22 o 
   2  15   4       15.32       -0.22      6.59 o 
   3  15   4       14.70       16.81      5.91 o 
   4  15   4       24.61       33.69      6.82 o 
   5  15   4        3.10       13.46      5.47 o 
   6  15   4       79.13      113.90      8.43 o 
   7  15   4       27.00       17.95      6.72 o 
  -9  16   4       49.04       49.54      8.29 o 
  -8  16   4      124.12      130.13     12.77 o 
  -7  16   4        8.85       16.08      6.67 o 
  -6  16   4        9.88       17.24      6.55 o 
  -5  16   4        0.15        0.17      5.81 o 
  -4  16   4       44.18       48.01      7.88 o 
  -3  16   4        0.55        9.11      6.30 o 
  -2  16   4      244.15      278.22     13.47 o 
  -1  16   4       35.41       52.83      8.13 o 
   0  16   4       31.69       45.13      7.72 o 
   1  16   4       38.04       27.35      7.27 o 
   2  16   4       44.54       54.32      8.31 o 
   3  16   4       32.25       18.55      7.31 o 
   4  16   4      145.70      149.05     10.51 o 
   5  16   4        4.05       11.13      5.73 o 
  -7  17   4        9.52       22.17      8.50 o 
  -6  17   4        0.74       10.74      6.85 o 
  -5  17   4        6.22        4.33      6.66 o 
  -4  17   4        1.71        5.76      6.49 o 
  -3  17   4       24.44       26.12      7.29 o 
  -2  17   4        0.09        1.94      6.18 o 
  -1  17   4        1.69        3.50      6.00 o 
   0  17   4       14.14        6.09      6.65 o 
   1  17   4        0.17        7.91      6.55 o 
   2  17   4        0.41        9.40      6.69 o 
   3  17   4       25.06       18.19      8.67 o 
  -3  18   4       50.84       44.55      8.50 o 
  -2  18   4       46.98       57.75      9.12 o 
  -1  18   4      111.68      116.45     10.99 o 
 -17   1   5       17.40       32.55     10.00 o 
 -16   1   5       12.90       22.94      7.93 o 
 -15   1   5      159.16      179.56     12.61 o 
 -14   1   5       45.91       60.45      8.95 o 
 -13   1   5       55.99       50.21      7.85 o 
 -12   1   5       76.13       71.55      7.92 o 
 -11   1   5      127.04      103.31      8.83 o 
 -10   1   5        0.47        6.45      2.66 o 
  -9   1   5       95.13      101.76      5.89 o 
  -8   1   5      152.55      158.35      8.46 o 
  -7   1   5      311.73      280.30      6.76 o 
  -6   1   5      103.22      106.66      4.25 o 
  -5   1   5       27.94       38.91      2.73 o 
  -4   1   5       34.84       39.56      2.64 o 
  -3   1   5        0.66        4.50      1.96 o 
  -2   1   5      112.46      110.51      5.41 o 
  -1   1   5        8.26        9.98      2.16 o 
   0   1   5       47.78       49.56      4.00 o 
   1   1   5       11.98       11.32      2.82 o 
   2   1   5       62.45       74.70      5.37 o 
   3   1   5       27.35       28.33      4.81 o 
   4   1   5       23.04       22.91      3.97 o 
   5   1   5       20.74       12.96      7.61 o 
   6   1   5       35.23       29.68      6.43 o 
   7   1   5     1034.95      876.34     28.67 o 
   8   1   5        0.71        7.26      7.92 o 
   9   1   5      210.42      176.30     16.50 o 
  10   1   5        4.07       13.50     13.11 o 
  11   1   5       41.29       49.15     19.36 o 
  12   1   5       13.65       29.79     16.03 o 
 -17   2   5        5.37       20.32      8.43 o 
 -16   2   5        0.05       18.37      7.60 o 
 -15   2   5      173.05      166.82     23.97 o 
 -14   2   5       51.01       66.01      8.80 o 
 -13   2   5       15.66       11.49      6.23 o 
 -12   2   5        6.56        9.79      5.54 o 
 -11   2   5       10.51       13.69      4.28 o 
 -10   2   5     1560.12     1508.84     22.01 o 
  -9   2   5     1287.77     1166.71     17.56 o 
  -8   2   5     2418.94     2161.57     32.41 o 
  -7   2   5       32.71       47.73      4.03 o 
  -6   2   5      142.35      143.90      5.63 o 
  -5   2   5        0.07        4.38      2.08 o 
  -4   2   5       21.42       30.23      2.56 o 
  -3   2   5        7.38       15.48      2.43 o 
  -2   2   5      167.19      149.16      4.64 o 
  -1   2   5      135.46      118.73      4.26 o 
   0   2   5     1493.24     1418.59     19.06 o 
   1   2   5       16.42       14.72      2.78 o 
   2   2   5      480.10      471.20     16.48 o 
   3   2   5       16.01       42.36      6.11 o 
   4   2   5       39.06       42.92      5.57 o 
   5   2   5       20.13       25.86      5.06 o 
   6   2   5        0.15        1.13      4.59 o 
   7   2   5        7.88        1.34      4.74 o 
   8   2   5       12.04        9.28      8.07 o 
   9   2   5        4.13        4.96      4.50 o 
  10   2   5        0.12        3.76      8.34 o 
  11   2   5       26.50       36.66     11.41 o 
  12   2   5        8.46        8.35     10.04 o 
 -17   3   5        3.29       14.33      7.89 o 
 -16   3   5        0.14        0.42      6.97 o 
 -15   3   5       12.53        9.67      7.32 o 
 -14   3   5       47.89       48.38      7.96 o 
 -13   3   5      156.48      144.67     10.65 o 
 -12   3   5        8.85        4.15      4.15 o 
 -11   3   5       34.89       36.32      5.11 o 
 -10   3   5      355.18      366.50      9.27 o 
  -9   3   5      115.30      116.24      4.29 o 
  -8   3   5      264.97      232.63      7.60 o 
  -7   3   5       85.37       76.48      5.79 o 
  -6   3   5      106.77       87.91      5.46 o 
  -5   3   5      133.02      127.85      6.16 o 
  -4   3   5       79.41       80.36      3.83 o 
  -3   3   5      112.39      125.82      4.89 o 
  -2   3   5      142.86      140.10      4.57 o 
  -1   3   5        0.00        1.99      1.96 o 
   0   3   5     1837.20     1711.01     21.27 o 
   1   3   5       32.97       29.11      3.48 o 
   2   3   5     2028.61     1930.30     38.91 o 
   3   3   5        9.03        8.57      4.04 o 
   4   3   5        0.58        7.19      3.85 o 
   5   3   5      133.76      109.53      9.23 o 
   6   3   5        4.72        8.02      4.22 o 
   7   3   5       33.24       34.55     10.36 o 
   8   3   5        2.30        5.94      5.64 o 
   9   3   5       17.75        8.99      6.24 o 
  10   3   5        0.22        2.97      6.19 o 
  11   3   5        9.03        8.62      9.49 o 
  12   3   5        0.67        5.29     10.43 o 
 -16   4   5       17.95       24.53      8.12 o 
 -15   4   5       17.03       16.13      7.25 o 
 -14   4   5        2.17        4.15      5.38 o 
 -13   4   5        1.54        2.59      4.66 o 
 -12   4   5       47.90       52.83      5.71 o 
 -11   4   5      156.28      187.60      8.61 o 
 -10   4   5       88.76       78.23      6.08 o 
  -9   4   5        4.54        2.99      2.31 o 
  -8   4   5       50.24       49.81      4.53 o 
  -7   4   5       19.95       30.74      4.38 o 
  -6   4   5       23.72       28.32      3.77 o 
  -5   4   5        6.98        8.11      3.17 o 
  -4   4   5       33.94       27.06      3.53 o 
  -3   4   5      411.44      414.68      8.83 o 
  -2   4   5       63.07       68.67      3.40 o 
  -1   4   5       87.73       94.41      4.69 o 
   0   4   5      430.51      418.09     10.64 o 
   1   4   5      132.52      132.57     13.02 o 
   2   4   5     1694.43     1577.42     33.25 o 
   3   4   5        0.29        1.04      3.98 o 
   4   4   5       39.55       26.35      5.19 o 
   5   4   5        7.17        6.66      4.34 o 
   6   4   5        8.54        5.08      4.09 o 
   7   4   5        0.90        1.53      4.34 o 
   8   4   5        1.40        7.04      6.01 o 
   9   4   5        9.59        9.41      6.18 o 
  10   4   5       34.16       45.16      8.55 o 
  11   4   5       31.63       40.44      8.71 o 
  12   4   5      124.76      139.59     25.17 o 
 -16   5   5        3.01       14.73      7.26 o 
 -15   5   5        9.68        9.48      5.82 o 
 -14   5   5        0.00        4.60      5.25 o 
 -13   5   5        9.62       18.75      5.05 o 
 -12   5   5        0.17        8.79      4.27 o 
 -11   5   5        0.61        5.05      4.16 o 
 -10   5   5        5.03       11.97      3.80 o 
  -9   5   5       18.43        9.49      2.81 o 
  -8   5   5        3.61        2.16      2.17 o 
  -7   5   5       16.59       11.87      3.36 o 
  -6   5   5       92.71      108.80      6.12 o 
  -5   5   5       18.53       15.84      3.60 o 
  -4   5   5       45.88       53.14      4.63 o 
  -3   5   5      176.83      189.07      7.04 o 
  -2   5   5      166.98      169.25      6.88 o 
  -1   5   5      101.33       97.88      4.97 o 
   0   5   5       32.08       32.87      4.23 o 
   1   5   5        0.00        1.24      3.25 o 
   2   5   5      167.70      161.99      8.98 o 
   3   5   5       20.83       21.88      4.16 o 
   4   5   5       45.50       48.27      6.21 o 
   5   5   5       17.29       17.72      5.14 o 
   6   5   5        0.00        7.18      4.84 o 
   7   5   5        0.14       -1.40      3.88 o 
   8   5   5       51.62       28.02      9.28 o 
   9   5   5        2.33        2.15      5.83 o 
  10   5   5       89.59      108.28     11.08 o 
  11   5   5      142.06      156.40     13.34 o 
 -16   6   5        0.92        7.98      5.87 o 
 -15   6   5       86.54       72.50      8.14 o 
 -14   6   5        3.69        7.19      5.36 o 
 -13   6   5        1.24        9.05      4.89 o 
 -12   6   5       88.81       79.22      6.76 o 
 -11   6   5        5.38        7.00      5.84 o 
 -10   6   5       10.20        6.85      4.24 o 
  -9   6   5       36.97       27.91      4.30 o 
  -8   6   5        5.71        5.31      2.48 o 
  -7   6   5       45.56       33.50      3.39 o 
  -6   6   5       54.47       53.82      5.01 o 
  -5   6   5      525.39      441.16     11.09 o 
  -4   6   5      186.71      168.87      6.70 o 
  -3   6   5      775.69      726.07     13.92 o 
  -2   6   5      215.98      219.06      7.00 o 
  -1   6   5      154.38      173.64      8.32 o 
   0   6   5      128.38      136.89     10.92 o 
   1   6   5      107.42       93.77      6.47 o 
   2   6   5        7.06       10.11      3.64 o 
   3   6   5        1.59        4.59      3.76 o 
   4   6   5      107.09      106.61      8.58 o 
   5   6   5       61.49       49.72      8.20 o 
   6   6   5       24.63       21.61      5.72 o 
   7   6   5       10.07        3.47      4.16 o 
   8   6   5        0.66        6.39      5.11 o 
   9   6   5        0.68       10.54      5.77 o 
  10   6   5        3.06        9.23      7.19 o 
  11   6   5       21.08       16.02      7.82 o 
 -15   7   5        0.96        8.19      5.88 o 
 -14   7   5       67.90       68.24      7.06 o 
 -13   7   5       24.11       20.45      5.38 o 
 -12   7   5       28.86       27.06      5.41 o 
 -11   7   5       60.33       63.19      6.29 o 
 -10   7   5       75.38       88.74      7.68 o 
  -9   7   5        6.75       11.59      4.17 o 
  -8   7   5        0.06        1.73      3.67 o 
  -7   7   5       13.18       11.47      2.73 o 
  -6   7   5        0.00        0.05      2.38 o 
  -5   7   5      213.57      158.29     11.13 o 
  -4   7   5       83.99       84.78      5.59 o 
  -3   7   5        2.57        8.11      3.03 o 
  -2   7   5       15.75       11.52      4.40 o 
  -1   7   5       18.38       17.39      4.44 o 
   0   7   5       70.52       77.91      7.23 o 
   1   7   5        5.92       12.83      4.79 o 
   2   7   5       94.73       96.63      6.15 o 
   3   7   5       14.66       23.53      4.30 o 
   4   7   5       74.47       91.42      7.85 o 
   5   7   5      132.37      160.38      9.92 o 
   6   7   5        0.57        7.59      5.10 o 
   7   7   5       82.48       67.41      6.66 o 
   8   7   5        0.53        1.68      4.45 o 
   9   7   5        5.37        9.70      5.96 o 
  10   7   5       48.34       50.19      9.14 o 
  11   7   5       11.99       14.92      7.83 o 
 -15   8   5       10.92       11.15      6.00 o 
 -14   8   5        4.08       10.30      5.30 o 
 -13   8   5       13.44       22.56      5.57 o 
 -12   8   5        6.07       14.56      4.98 o 
 -11   8   5        5.66        8.74      4.10 o 
 -10   8   5        1.74        4.90      3.82 o 
  -9   8   5       14.69       12.74      3.96 o 
  -8   8   5       28.27       22.80      4.25 o 
  -7   8   5       21.85       28.58      4.61 o 
  -6   8   5        1.53        2.01      2.48 o 
  -5   8   5       91.66       70.14      4.31 o 
  -4   8   5       22.78       27.65      3.19 o 
  -3   8   5      134.73      121.51      7.67 o 
  -2   8   5        0.76        3.47      3.98 o 
  -1   8   5       25.99       32.12      5.69 o 
   0   8   5       88.90       82.06      7.55 o 
   1   8   5        1.27        9.18      4.08 o 
   2   8   5      241.15      228.89      7.55 o 
   3   8   5        0.04        0.48      3.48 o 
   4   8   5       29.20       38.48      6.19 o 
   5   8   5       82.56       76.91      7.92 o 
   6   8   5        0.35       -0.34      4.77 o 
   7   8   5        1.30       -0.59      4.37 o 
   8   8   5       32.20       30.04      6.32 o 
   9   8   5        4.40        0.56      4.88 o 
  10   8   5      181.11      197.70     12.58 o 
 -15   9   5       12.23       13.88     10.03 o 
 -14   9   5        8.24       10.06      5.47 o 
 -13   9   5       14.57       13.86      5.39 o 
 -12   9   5       55.84       71.44      9.91 o 
 -11   9   5       19.03       18.78      5.33 o 
 -10   9   5       65.85       75.71      6.33 o 
  -9   9   5        1.17        1.26      3.70 o 
  -8   9   5       11.31       13.54      4.24 o 
  -7   9   5        1.84       -1.98      3.54 o 
  -6   9   5        5.05       11.94      3.85 o 
  -5   9   5        3.60        0.00      2.87 o 
  -4   9   5       15.88       14.53      3.19 o 
  -3   9   5       58.38       60.52      4.07 o 
  -2   9   5       12.81       12.52      3.64 o 
  -1   9   5       49.17       43.74      5.15 o 
   0   9   5       47.66       36.17      4.26 o 
   1   9   5        0.00        6.91      4.25 o 
   2   9   5       97.49       96.40      7.89 o 
   3   9   5      152.39      158.91      8.87 o 
   4   9   5      243.65      205.12      9.90 o 
   5   9   5       57.46       50.41      6.51 o 
   6   9   5       36.28       26.71      5.76 o 
   7   9   5        0.14        8.10      5.01 o 
   8   9   5        0.22       -4.50      4.50 o 
   9   9   5       15.31       13.19      5.64 o 
  10   9   5      146.84      171.87     16.69 o 
 -14  10   5       20.70       13.94      5.66 o 
 -13  10   5        4.71       10.18      5.32 o 
 -12  10   5      521.30      588.07     18.73 o 
 -11  10   5       36.00       41.37      5.51 o 
 -10  10   5      115.60      120.63      7.11 o 
  -9  10   5       10.91       12.29      4.24 o 
  -8  10   5       11.50        8.20      4.18 o 
  -7  10   5      156.76      142.58      8.20 o 
  -6  10   5       29.86       23.59      5.65 o 
  -5  10   5       88.94       64.95      6.50 o 
  -4  10   5        0.45        3.24      5.91 o 
  -3  10   5        3.34        5.85      4.76 o 
  -2  10   5       19.11       23.75      5.70 o 
  -1  10   5       16.29        7.92      4.48 o 
   0  10   5        1.49        0.17      4.11 o 
   1  10   5        2.51        3.29      4.14 o 
   2  10   5        7.65       14.77      4.86 o 
   3  10   5       11.22       17.75      4.90 o 
   4  10   5       28.07       33.94      5.87 o 
   5  10   5       11.55       28.06      6.58 o 
   6  10   5       13.95       23.19      6.73 o 
   7  10   5       95.68      116.21      8.07 o 
   8  10   5        9.50        8.42      4.95 o 
   9  10   5        0.14        3.76      5.53 o 
 -13  11   5       65.15       62.64      7.12 o 
 -12  11   5        1.31        7.00      4.94 o 
 -11  11   5        1.32        4.28      4.31 o 
 -10  11   5       43.84       48.97      5.71 o 
  -9  11   5      115.11      106.83      6.83 o 
  -8  11   5       29.26       32.25      6.03 o 
  -7  11   5        0.02        2.53      3.80 o 
  -6  11   5        7.70        7.97      4.60 o 
  -5  11   5       61.25       47.40      7.11 o 
  -4  11   5        1.83        3.35      4.99 o 
  -3  11   5        4.87        7.80      5.15 o 
  -2  11   5       26.14       34.62      6.45 o 
  -1  11   5        0.19        3.82      4.59 o 
   0  11   5      117.73      115.59      8.74 o 
   1  11   5      160.61      151.28     12.47 o 
   2  11   5       20.87       18.49      5.29 o 
   3  11   5        4.77        6.02      4.88 o 
   4  11   5       23.63       29.79      5.85 o 
   5  11   5      159.48      186.69     12.05 o 
   6  11   5        1.84       -2.57      5.91 o 
   7  11   5        5.43        9.59      5.67 o 
   8  11   5        0.39        3.42      5.69 o 
 -12  12   5       18.35       14.11      5.46 o 
 -11  12   5       10.63       17.67      5.04 o 
 -10  12   5        0.00        3.53      4.28 o 
  -9  12   5       30.74       42.52      5.86 o 
  -8  12   5       69.05       62.28      6.12 o 
  -7  12   5        0.14        0.40      4.52 o 
  -6  12   5       14.55       20.05      6.30 o 
  -5  12   5       54.78       68.76      9.32 o 
  -4  12   5       55.93       46.10      7.18 o 
  -3  12   5       50.88       58.83      7.63 o 
  -2  12   5       26.62       32.08      6.64 o 
  -1  12   5        0.18        1.82      4.71 o 
   0  12   5       18.78       20.13      5.21 o 
   1  12   5        0.14       10.58      4.99 o 
   2  12   5        9.42       10.02      5.72 o 
   3  12   5        2.25        1.03      4.83 o 
   4  12   5        7.01        8.60      5.35 o 
   5  12   5       83.44      115.74     13.08 o 
   6  12   5       57.57       79.06      9.52 o 
   7  12   5      151.34      168.71     17.39 o 
 -11  13   5       11.63        9.09      4.96 o 
 -10  13   5        7.52        4.86      4.43 o 
  -9  13   5       37.09       49.78      6.17 o 
  -8  13   5        2.54        4.71      4.92 o 
  -7  13   5       39.41       35.38      6.51 o 
  -6  13   5       15.07       12.67      5.98 o 
  -5  13   5       82.78       95.12      9.17 o 
  -4  13   5        6.37        3.65      5.63 o 
  -3  13   5       85.76       96.45      9.18 o 
  -2  13   5       19.51       10.16      5.93 o 
  -1  13   5       31.31       28.93      6.93 o 
   0  13   5        2.86        5.79      5.44 o 
   1  13   5        1.36        4.07      5.47 o 
   2  13   5       13.40       13.39      5.52 o 
   3  13   5       23.65       22.11      6.35 o 
   4  13   5       35.84       34.26      6.61 o 
   5  13   5       31.24       30.46      7.83 o 
   6  13   5       27.25       27.23      6.85 o 
 -10  14   5       57.97       67.68      6.89 o 
  -9  14   5        3.19        3.99      5.29 o 
  -8  14   5       17.22       18.92      6.89 o 
  -7  14   5       26.77       15.73      9.87 o 
  -6  14   5        3.36        7.07      6.17 o 
  -5  14   5       21.04       16.26      6.45 o 
  -4  14   5        0.64       -1.59      5.61 o 
  -3  14   5      108.85      141.10     10.93 o 
  -2  14   5        2.23       11.12      6.42 o 
  -1  14   5       20.38       35.95      7.36 o 
   0  14   5        1.09       -0.57      5.72 o 
   1  14   5       92.82       84.87      8.62 o 
   2  14   5       41.13       59.73      7.75 o 
   3  14   5       13.37        8.86      5.90 o 
   4  14   5       12.19       15.87      6.32 o 
   5  14   5       11.20       17.81      7.60 o 
  -9  15   5       65.97       70.84     20.58 o 
  -8  15   5        7.19        7.04      6.54 o 
  -7  15   5       43.46       49.71      8.25 o 
  -6  15   5       12.84       15.64      6.90 o 
  -5  15   5       44.58       42.84      8.14 o 
  -4  15   5       60.89       45.74      8.12 o 
  -3  15   5        6.40        0.70      6.15 o 
  -2  15   5       92.83      101.51     10.11 o 
  -1  15   5       73.18       81.20      9.46 o 
   0  15   5       18.58       24.25      7.35 o 
   1  15   5      166.87      154.40     11.81 o 
   2  15   5        1.52        9.09      6.03 o 
   3  15   5        0.10        7.67      6.58 o 
   4  15   5       13.48       10.64      7.27 o 
  -6  16   5       11.38       10.95      9.00 o 
  -5  16   5        3.17       13.90      7.60 o 
  -4  16   5        8.20       11.94      6.94 o 
  -3  16   5       88.92       93.59     10.07 o 
  -2  16   5      124.47      126.37     11.11 o 
  -1  16   5       79.95      104.44     10.58 o 
   0  16   5      244.83      253.22     14.54 o 
   1  16   5       22.79       20.98      7.67 o 
 -16   0   6       24.36       18.69     11.52 o 
 -15   0   6        7.17       -8.41      9.57 o 
 -14   0   6       27.44       37.04     11.91 o 
 -13   0   6      110.42      100.34     28.75 o 
 -12   0   6       89.41      106.25     15.85 o 
 -11   0   6        0.01        3.17      8.46 o 
 -10   0   6        8.34        4.71      6.61 o 
  -9   0   6        9.52       26.79      6.95 o 
  -8   0   6        1.36        7.65      8.76 o 
  -7   0   6       35.98       63.55      9.10 o 
  -6   0   6       76.38       75.01      7.66 o 
  -5   0   6      253.43      217.31      7.71 o 
  -4   0   6       11.23       12.69      3.55 o 
  -3   0   6      163.63      183.78      7.41 o 
  -2   0   6      236.29      221.90      7.72 o 
  -1   0   6      241.03      251.28     11.83 o 
   0   0   6      385.38      359.94     23.51 o 
   1   0   6     6388.83     6177.29    124.43 o 
   2   0   6      581.99      536.29     22.32 o 
   3   0   6     1034.20      901.59     31.43 o 
   4   0   6       52.25       43.35     14.48 o 
   5   0   6        0.00       12.99     11.72 o 
   6   0   6        1.86       -8.04     10.36 o 
   7   0   6        1.29        4.54     11.63 o 
   8   0   6       67.27       37.85     16.86 o 
   9   0   6       57.71       59.12     18.38 o 
  10   0   6       72.59       90.53     22.14 o 
 -16   1   6       88.71      111.39     12.13 o 
 -15   1   6        1.93        8.21      7.50 o 
 -14   1   6       88.86       84.77      9.93 o 
 -13   1   6       24.77       20.89      7.30 o 
 -12   1   6       10.18       16.75      6.68 o 
 -11   1   6       19.22       12.94      6.01 o 
 -10   1   6       15.52       16.52      5.51 o 
  -9   1   6      383.03      332.46     10.78 o 
  -8   1   6        4.65        7.33      3.78 o 
  -7   1   6       10.60       17.14      3.52 o 
  -6   1   6       69.95       66.72      4.33 o 
  -5   1   6       98.25       87.31      4.36 o 
  -4   1   6        0.19        1.70      2.13 o 
  -3   1   6       50.16       51.59      3.30 o 
  -2   1   6       79.41       73.03      3.97 o 
  -1   1   6      182.89      188.13      6.04 o 
   0   1   6       15.80       23.81      3.25 o 
   1   1   6       57.78       65.06      5.61 o 
   2   1   6       59.14       56.38      7.95 o 
   3   1   6        7.77       12.29      7.52 o 
   4   1   6        0.06       -2.69      4.90 o 
   5   1   6       54.96       41.51     10.29 o 
   6   1   6        0.56       -3.87      7.66 o 
   7   1   6       13.53       15.97     16.33 o 
   8   1   6       22.61        9.69      9.73 o 
   9   1   6        1.39        9.26      9.93 o 
  10   1   6       80.81      115.18     16.35 o 
 -16   2   6        1.62        6.21     12.66 o 
 -15   2   6        7.88       23.92      8.13 o 
 -14   2   6       33.43       49.88      8.90 o 
 -13   2   6        6.71        7.20      6.56 o 
 -12   2   6       20.18       18.56      6.83 o 
 -11   2   6       71.67       80.41      7.83 o 
 -10   2   6        9.74       17.18      5.45 o 
  -9   2   6      284.84      278.58      9.84 o 
  -8   2   6       19.51       20.64      4.15 o 
  -7   2   6        0.02        8.75      3.33 o 
  -6   2   6       48.10       39.10      4.13 o 
  -5   2   6        0.43        2.33      2.59 o 
  -4   2   6      116.35      102.40      4.91 o 
  -3   2   6       24.50       17.13      2.77 o 
  -2   2   6        0.32       -1.35      2.16 o 
  -1   2   6       72.50       71.22      3.98 o 
   0   2   6        0.20        1.48      3.16 o 
   1   2   6      181.40      178.29     11.13 o 
   2   2   6        2.64        6.15      4.44 o 
   3   2   6      152.11      146.23     17.10 o 
   4   2   6       13.93        6.17      5.23 o 
   5   2   6        0.69        3.65      5.12 o 
   6   2   6       43.97       39.81     10.18 o 
   7   2   6        5.82        0.15      9.11 o 
   8   2   6       83.85       66.13     12.65 o 
   9   2   6        5.32        9.30     11.12 o 
  10   2   6       10.03        9.02     13.85 o 
 -15   3   6        7.99       24.73      8.47 o 
 -14   3   6       32.46       35.52      8.58 o 
 -13   3   6       21.79       24.36      7.81 o 
 -12   3   6       11.83        9.28      5.90 o 
 -11   3   6        0.01        5.09      5.70 o 
 -10   3   6       38.27       35.52      5.42 o 
  -9   3   6       49.24       48.60      5.19 o 
  -8   3   6       84.29       92.31      6.04 o 
  -7   3   6       99.21       84.98      5.68 o 
  -6   3   6      215.51      186.39      7.05 o 
  -5   3   6       48.30       37.69      3.99 o 
  -4   3   6      120.20      107.12      5.64 o 
  -3   3   6        7.03       10.77      2.81 o 
  -2   3   6      121.41      120.88      5.29 o 
  -1   3   6       87.31       97.98      6.09 o 
   0   3   6        2.14        4.95      3.61 o 
   1   3   6       53.04       56.41      6.62 o 
   2   3   6       67.60       68.58      7.21 o 
   3   3   6       31.64       29.20     10.60 o 
   4   3   6       12.65       18.44      5.66 o 
   5   3   6        0.67        8.19      6.07 o 
   6   3   6       54.99       53.29      8.40 o 
   7   3   6        8.15        6.39      6.40 o 
   8   3   6       93.99       94.55     14.22 o 
   9   3   6        4.39       11.96     10.36 o 
 -15   4   6        0.44       15.27      7.88 o 
 -14   4   6       26.88       38.62      8.30 o 
 -13   4   6        8.20        2.69      5.91 o 
 -12   4   6      175.06      148.89     15.84 o 
 -11   4   6        3.66        8.56      4.67 o 
 -10   4   6       18.59       14.23      4.30 o 
  -9   4   6       82.98       83.07      6.06 o 
  -8   4   6      117.02      119.03      6.61 o 
  -7   4   6       23.84       31.88      4.38 o 
  -6   4   6       33.45       26.59      4.24 o 
  -5   4   6       81.09       88.55      6.08 o 
  -4   4   6      244.79      224.93      7.82 o 
  -3   4   6       37.40       32.37      3.77 o 
  -2   4   6       40.34       38.48      5.25 o 
  -1   4   6       11.00        6.43      4.06 o 
   0   4   6       76.20       76.29      5.74 o 
   1   4   6      668.00      692.50     17.35 o 
   2   4   6       89.23       80.12      7.59 o 
   3   4   6       10.10        9.79      5.25 o 
   4   4   6       14.65       20.28      5.47 o 
   5   4   6       77.56       77.00      7.93 o 
   6   4   6      186.03      176.17     12.66 o 
   7   4   6        0.08       10.74      6.85 o 
   8   4   6      261.83      199.63     14.13 o 
   9   4   6       96.25       85.02     14.00 o 
 -15   5   6        1.86       13.84      8.10 o 
 -14   5   6       14.98        7.86      7.30 o 
 -13   5   6       62.93       43.66      7.47 o 
 -12   5   6       12.14       11.69      5.12 o 
 -11   5   6       10.74        9.37      4.68 o 
 -10   5   6       17.05       25.23      4.85 o 
  -9   5   6      752.35      667.28     14.66 o 
  -8   5   6       82.40       83.10      5.95 o 
  -7   5   6      238.04      228.12      8.67 o 
  -6   5   6        3.74        2.66      3.65 o 
  -5   5   6       14.31       13.48      4.62 o 
  -4   5   6       29.14       27.11      4.08 o 
  -3   5   6       24.98       34.97      5.38 o 
  -2   5   6        1.40        4.89      3.86 o 
  -1   5   6       35.85       38.38      5.36 o 
   0   5   6       27.63       27.04      6.24 o 
   1   5   6        9.73        7.47      4.74 o 
   2   5   6        0.32       -1.45      4.10 o 
   3   5   6       30.16       48.23      7.02 o 
   4   5   6        0.55        9.91      5.33 o 
   5   5   6      122.55      146.41     10.19 o 
   6   5   6       94.16       78.33      8.31 o 
   7   5   6       53.02       48.09      8.87 o 
   8   5   6       17.39       22.36      7.60 o 
   9   5   6        0.85        0.87      7.18 o 
 -15   6   6        8.59       25.28     17.75 o 
 -14   6   6        3.87        7.33      5.61 o 
 -13   6   6       41.68       38.48      6.36 o 
 -12   6   6      189.27      209.28     10.22 o 
 -11   6   6      570.52      583.35     15.32 o 
 -10   6   6        4.41        8.95      4.36 o 
  -9   6   6     1095.11     1036.04     21.50 o 
  -8   6   6       20.90       29.58      4.80 o 
  -7   6   6      199.20      197.47      8.24 o 
  -6   6   6       95.53       73.31      6.03 o 
  -5   6   6       68.89       63.02      5.77 o 
  -4   6   6        0.06       -1.89      3.17 o 
  -3   6   6        4.57        1.71      4.22 o 
  -2   6   6      160.41      147.58      8.51 o 
  -1   6   6       93.52       87.06      7.07 o 
   0   6   6        5.27        4.18      4.55 o 
   1   6   6       41.05       59.31      7.25 o 
   2   6   6        4.62        6.95      5.14 o 
   3   6   6       47.43       47.26      6.23 o 
   4   6   6        3.78        1.29      5.04 o 
   5   6   6       12.01       10.96      5.77 o 
   6   6   6        1.73        2.54      5.68 o 
   7   6   6        5.90        8.34      6.87 o 
   8   6   6        1.45        6.38      6.99 o 
   9   6   6       16.07       14.23      7.97 o 
 -14   7   6       10.69       20.23      6.19 o 
 -13   7   6       58.99       68.76      7.12 o 
 -12   7   6       35.82       62.02      7.13 o 
 -11   7   6       25.91       36.24      5.56 o 
 -10   7   6      196.53      236.28     10.82 o 
  -9   7   6      241.06      227.38      9.13 o 
  -8   7   6       54.73       80.31      6.13 o 
  -7   7   6       26.67       17.17      4.64 o 
  -6   7   6       58.03       44.44      5.87 o 
  -5   7   6        0.45        0.59      3.78 o 
  -4   7   6        0.98        5.57      5.04 o 
  -3   7   6        3.34        0.07      4.20 o 
  -2   7   6       28.29       17.25      5.03 o 
  -1   7   6        2.88        0.10      4.74 o 
   0   7   6       28.91       23.21      5.91 o 
   1   7   6        1.17        2.18      4.73 o 
   2   7   6       10.65       14.50      5.43 o 
   3   7   6        2.33        5.45      5.36 o 
   4   7   6       50.80       49.96      7.57 o 
   5   7   6       19.71       22.57      6.61 o 
   6   7   6       10.25        9.33      6.06 o 
   7   7   6        2.92        1.32      5.74 o 
   8   7   6        1.32        1.98      6.92 o 
 -14   8   6       19.65       22.86      7.59 o 
 -13   8   6        0.99        8.10      5.50 o 
 -12   8   6       50.15       49.09      6.61 o 
 -11   8   6      108.13      108.66      7.43 o 
 -10   8   6       26.58       24.68      5.06 o 
  -9   8   6       11.45       24.88      5.07 o 
  -8   8   6       25.78       18.46      4.63 o 
  -7   8   6        1.49        4.20      4.11 o 
  -6   8   6       11.87        9.24      4.31 o 
  -5   8   6      135.27      107.38      8.93 o 
  -4   8   6       56.11       37.18      6.81 o 
  -3   8   6       53.58       66.03     10.56 o 
  -2   8   6      171.35      170.67      9.56 o 
  -1   8   6       73.02       71.15      7.90 o 
   0   8   6       24.90       31.78      6.74 o 
   1   8   6       11.84        4.77      4.54 o 
   2   8   6        0.25        1.05      4.35 o 
   3   8   6      111.20      143.98     11.41 o 
   4   8   6       23.43       41.23      7.24 o 
   5   8   6      144.86      162.16     11.45 o 
   6   8   6       61.16       76.48      9.05 o 
   7   8   6        0.83        3.81      6.19 o 
   8   8   6       18.68       44.21     11.51 o 
 -13   9   6       16.90       21.45      5.90 o 
 -12   9   6        2.72       15.44      5.44 o 
 -11   9   6        0.54        3.59      4.54 o 
 -10   9   6       23.77       25.99      5.41 o 
  -9   9   6        1.93        6.33      4.32 o 
  -8   9   6        0.03        5.21      4.12 o 
  -7   9   6       85.28       76.42      6.59 o 
  -6   9   6        9.43       13.90      6.49 o 
  -5   9   6        3.75        0.25      6.24 o 
  -4   9   6      370.51      382.18     14.75 o 
  -3   9   6       18.56       18.84      6.22 o 
  -2   9   6      372.38      353.54     16.70 o 
  -1   9   6       18.43       24.69      6.22 o 
   0   9   6        7.79        2.25      4.73 o 
   1   9   6        4.32        4.41      4.62 o 
   2   9   6       14.23        7.92      6.30 o 
   3   9   6        1.23        3.83      5.46 o 
   4   9   6       58.36       65.28      8.64 o 
   5   9   6       71.65       97.25     14.48 o 
   6   9   6       52.65       59.33      8.94 o 
   7   9   6       18.95       21.92      6.49 o 
 -12  10   6        0.34        6.41      5.41 o 
 -11  10   6       58.62       66.03      6.82 o 
 -10  10   6        0.28        2.22      4.38 o 
  -9  10   6       16.43       21.72      5.20 o 
  -8  10   6        0.06        1.39      4.85 o 
  -7  10   6        4.35       13.46      6.38 o 
  -6  10   6       22.83       13.99      6.32 o 
  -5  10   6        2.55        6.80      5.82 o 
  -4  10   6       14.08        9.17      5.85 o 
  -3  10   6        6.14       10.31      6.24 o 
  -2  10   6        0.81        5.87      5.59 o 
  -1  10   6        7.10       13.14      5.24 o 
   0  10   6        3.52        2.59      5.15 o 
   1  10   6        0.48        4.05      4.82 o 
   2  10   6        3.02        6.72      5.19 o 
   3  10   6        3.42        8.69      6.11 o 
   4  10   6        9.07       10.26      6.52 o 
   5  10   6        0.74        0.21      6.23 o 
   6  10   6        1.10        5.66      6.62 o 
 -11  11   6       20.62       29.86      5.78 o 
 -10  11   6       32.27       25.68      5.43 o 
  -9  11   6        1.45        1.85      4.84 o 
  -8  11   6        5.18        8.66      6.47 o 
  -7  11   6        0.12       -2.12      5.94 o 
  -6  11   6        4.27        9.66      8.23 o 
  -5  11   6       13.81       11.63      6.43 o 
  -4  11   6       32.50       42.06      8.54 o 
  -3  11   6       15.01       23.43      6.94 o 
  -2  11   6      258.12      319.71     14.21 o 
  -1  11   6        0.90        3.67      5.19 o 
   0  11   6       28.18       27.01      6.19 o 
   1  11   6        1.84       -2.60      4.93 o 
   2  11   6        5.49        6.01      5.32 o 
   3  11   6        0.06       -1.25      5.89 o 
   4  11   6       24.22       28.31      7.62 o 
   5  11   6        2.17       -1.40      6.38 o 
 -10  12   6       24.02       28.68      8.89 o 
  -9  12   6        7.61        6.39      5.96 o 
  -8  12   6       16.02       23.84      7.29 o 
  -7  12   6       14.14       16.78      7.31 o 
  -6  12   6        0.29       -1.40      6.22 o 
  -5  12   6       13.96       20.07      7.86 o 
  -4  12   6        1.92        9.33      6.73 o 
  -3  12   6       42.79       52.06      8.30 o 
  -2  12   6      124.46      165.18     11.79 o 
  -1  12   6       84.58      108.95     10.74 o 
   0  12   6      153.53      145.76     10.04 o 
   1  12   6       86.57       72.26      8.02 o 
   2  12   6        1.54        6.36      5.49 o 
   3  12   6      107.00       82.68      9.76 o 
   4  12   6       42.03       32.23      8.28 o 
  -9  13   6       33.56       31.96      7.18 o 
  -8  13   6       18.61       16.40      7.18 o 
  -7  13   6        0.09        2.87      6.48 o 
  -6  13   6       10.90       29.10      8.16 o 
  -5  13   6        4.20        7.82      7.63 o 
  -4  13   6       13.30       13.24      6.91 o 
  -3  13   6       20.04       29.20      8.75 o 
  -2  13   6        7.89       17.83      6.98 o 
  -1  13   6       12.22       12.25      6.66 o 
   0  13   6       70.96       77.62     10.01 o 
   1  13   6       33.72       46.32      7.56 o 
   2  13   6        0.01        1.65      5.75 o 
   3  13   6       16.98       25.97      8.33 o 
  -7  14   6      257.44      324.07     17.74 o 
  -6  14   6      117.84      115.95     10.86 o 
  -5  14   6       29.19       32.09      7.85 o 
  -4  14   6        6.25        9.64      7.04 o 
  -3  14   6        5.91       16.29      6.95 o 
  -2  14   6       17.58       10.68      6.94 o 
  -1  14   6        6.29       -1.73      6.49 o 
   0  14   6        0.01       -2.62      6.65 o 
   1  14   6       41.26       55.44      8.10 o 
 -14   1   7        4.03       15.21      7.84 o 
 -13   1   7       17.88       19.90      8.37 o 
 -12   1   7        0.91        8.03      7.14 o 
 -11   1   7       21.98       24.99      7.88 o 
 -10   1   7        0.02        1.20      5.58 o 
  -9   1   7        0.00       -2.17      4.69 o 
  -8   1   7       32.29       35.67      5.21 o 
  -7   1   7        5.32       12.72      4.25 o 
  -6   1   7      175.38      159.34      7.02 o 
  -5   1   7      200.19      178.00      8.91 o 
  -4   1   7       55.32       58.55      4.28 o 
  -3   1   7      235.91      231.74      8.30 o 
  -2   1   7        6.72        9.69      3.02 o 
  -1   1   7        3.24        8.31      3.70 o 
   0   1   7      155.03      152.67      9.60 o 
   1   1   7      164.81      171.63     15.41 o 
   2   1   7        8.07        3.82      8.03 o 
   3   1   7        8.74        3.01      8.28 o 
   4   1   7      219.48      232.66     18.74 o 
   5   1   7       16.22       17.67      9.71 o 
   6   1   7        0.30        0.04      8.58 o 
   7   1   7       29.29       26.43     11.42 o 
 -14   2   7        0.35        1.72      7.09 o 
 -13   2   7       44.73       32.83      8.73 o 
 -12   2   7       81.63      108.41     11.17 o 
 -11   2   7       75.54       87.38     10.25 o 
 -10   2   7        0.10        4.21      5.84 o 
  -9   2   7        8.21        9.11      5.68 o 
  -8   2   7       13.25       13.61      5.07 o 
  -7   2   7       79.30       78.71      6.20 o 
  -6   2   7       37.03       38.37      4.62 o 
  -5   2   7        5.60        8.67      2.99 o 
  -4   2   7       18.82       13.45      3.15 o 
  -3   2   7       17.46       14.21      3.81 o 
  -2   2   7        2.23        1.47      4.08 o 
  -1   2   7       21.00       20.26      5.63 o 
   0   2   7        1.32        4.20      4.19 o 
   1   2   7        0.28        3.44      5.11 o 
   2   2   7      147.24      148.19     14.97 o 
   3   2   7        7.97       14.05     12.93 o 
   4   2   7       28.20       27.42     10.09 o 
   5   2   7       17.46       25.97     10.35 o 
   6   2   7        7.76       -0.71      8.87 o 
   7   2   7        8.58        1.43      9.58 o 
 -13   3   7       86.10       99.89     11.07 o 
 -12   3   7      148.75      147.29     10.67 o 
 -11   3   7      204.50      217.99     13.41 o 
 -10   3   7       34.59       31.84      6.88 o 
  -9   3   7       10.25        7.46      5.05 o 
  -8   3   7       29.93       38.20      5.79 o 
  -7   3   7        3.99        7.31      4.01 o 
  -6   3   7      124.09      108.53      6.79 o 
  -5   3   7       29.98       23.61      4.08 o 
  -4   3   7       17.86       11.62      3.51 o 
  -3   3   7       37.83       41.09      5.99 o 
  -2   3   7      141.02      149.49     10.92 o 
  -1   3   7      148.00      154.00      8.98 o 
   0   3   7      188.69      200.32     11.52 o 
   1   3   7      282.93      253.93     15.11 o 
   2   3   7      628.40      579.97     18.77 o 
   3   3   7      100.26      107.27     10.68 o 
   4   3   7        7.50       13.62      7.12 o 
   5   3   7        1.96       -7.54      8.39 o 
   6   3   7        2.23       10.07     10.03 o 
   7   3   7       19.03        5.14      9.67 o 
 -13   4   7       34.52       27.01      7.19 o 
 -12   4   7       44.84       57.62      8.27 o 
 -11   4   7      135.71      144.67     10.49 o 
 -10   4   7       46.57       58.34      7.09 o 
  -9   4   7        8.12       11.26      4.69 o 
  -8   4   7        1.46        7.66      4.32 o 
  -7   4   7       31.97       34.55      5.12 o 
  -6   4   7        0.87        5.94      4.09 o 
  -5   4   7        0.04        5.53      3.65 o 
  -4   4   7        5.67        4.73      4.58 o 
  -3   4   7       11.16       10.57      4.96 o 
  -2   4   7        0.31        3.67      4.51 o 
  -1   4   7      157.31      144.75     10.09 o 
   0   4   7      424.55      391.48     15.11 o 
   1   4   7      528.98      508.71     17.51 o 
   2   4   7      251.81      242.57     13.04 o 
   3   4   7       31.98       17.92      7.48 o 
   4   4   7      171.21      177.87     13.46 o 
   5   4   7        5.28       14.47      7.15 o 
   6   4   7       49.34       61.29     13.35 o 
 -13   5   7        6.60        4.81      6.38 o 
 -12   5   7        2.14        6.29      6.30 o 
 -11   5   7        0.09        7.45      6.04 o 
 -10   5   7      139.48      139.68      8.23 o 
  -9   5   7        0.64        3.37      4.41 o 
  -8   5   7      209.61      216.03      9.25 o 
  -7   5   7       80.58       96.16      9.74 o 
  -6   5   7       96.66       80.90      6.36 o 
  -5   5   7       14.61       29.09      6.54 o 
  -4   5   7        0.14        3.17      4.85 o 
  -3   5   7        1.47        5.99      4.91 o 
  -2   5   7        1.15        8.20      5.04 o 
  -1   5   7        2.09        3.07      4.88 o 
   0   5   7      200.81      195.39     21.43 o 
   1   5   7       72.00       68.06      8.43 o 
   2   5   7        8.49        8.14      5.56 o 
   3   5   7       36.44       22.07      6.81 o 
   4   5   7       43.73       60.70     13.12 o 
   5   5   7       20.31        8.24      8.58 o 
   6   5   7       22.20       40.66      9.27 o 
 -12   6   7        6.73       14.09      6.73 o 
 -11   6   7       60.59       73.16      9.48 o 
 -10   6   7       92.33       76.32      6.97 o 
  -9   6   7       41.28       54.03      6.14 o 
  -8   6   7        0.18        5.58      4.55 o 
  -7   6   7       23.65       22.50      5.05 o 
  -6   6   7       35.29       34.63      6.64 o 
  -5   6   7        0.23        3.53      5.43 o 
  -4   6   7        4.71       10.86      5.14 o 
  -3   6   7       92.78       90.02      7.85 o 
  -2   6   7       92.15       84.84      7.84 o 
  -1   6   7       29.32       43.96      7.56 o 
   0   6   7       44.73       29.52      6.86 o 
   1   6   7        7.56       13.40      5.89 o 
   2   6   7        0.90       11.36      6.15 o 
   3   6   7       37.25       24.48      7.08 o 
   4   6   7       49.30       56.98      8.49 o 
   5   6   7        2.55       10.03      7.53 o 
   6   6   7       88.22       89.62     17.89 o 
 -12   7   7       65.78       84.30      8.23 o 
 -11   7   7        5.07       14.37      5.46 o 
 -10   7   7        6.74       17.44      5.03 o 
  -9   7   7       15.53       14.35      5.08 o 
  -8   7   7      122.17      131.49      7.97 o 
  -7   7   7       54.91       61.90      7.70 o 
  -6   7   7        2.44        0.46      5.77 o 
  -5   7   7        0.06        1.05      5.49 o 
  -4   7   7        3.51       11.20      7.45 o 
  -3   7   7       92.66      106.14      9.00 o 
  -2   7   7       24.91       34.72      7.38 o 
  -1   7   7       19.59       24.28      6.86 o 
   0   7   7        1.72        2.39      5.84 o 
   1   7   7       11.84        8.71      6.14 o 
   2   7   7       16.25       26.27      7.02 o 
   3   7   7        2.80        5.65      6.43 o 
   4   7   7        2.33        3.28      6.35 o 
   5   7   7        0.02       -0.02      6.30 o 
 -11   8   7      209.32      212.66     13.26 o 
 -10   8   7      118.33      111.47      8.02 o 
  -9   8   7        3.05        5.43      4.72 o 
  -8   8   7       94.08       93.77      8.82 o 
  -7   8   7       35.57       28.56      6.76 o 
  -6   8   7        6.54       19.04      6.88 o 
  -5   8   7       22.80       41.34      9.23 o 
  -4   8   7        2.81       11.32      6.35 o 
  -3   8   7       27.51       43.25      6.96 o 
  -2   8   7        2.86       13.04      6.04 o 
  -1   8   7      351.49      359.88     15.63 o 
   0   8   7       51.55       59.73      7.37 o 
   1   8   7      137.52      120.55     12.83 o 
   2   8   7       23.65       24.06      7.18 o 
   3   8   7        3.80       10.62      6.69 o 
   4   8   7       25.77       29.10      7.76 o 
 -10   9   7      199.91      185.50     10.87 o 
  -9   9   7        2.65       -1.45      5.75 o 
  -8   9   7      426.53      395.23     14.48 o 
  -7   9   7       11.77       12.62      6.92 o 
  -6   9   7        2.19       16.55      6.83 o 
  -5   9   7       10.55        7.18      6.54 o 
  -4   9   7        7.88       13.04      6.67 o 
  -3   9   7       44.64       79.27     13.78 o 
  -2   9   7        0.09        6.78      6.50 o 
  -1   9   7      219.58      246.63     25.12 o 
   0   9   7       38.35       40.23      7.13 o 
   1   9   7        3.47        4.96      5.96 o 
   2   9   7       13.91       16.75      7.03 o 
   3   9   7        3.42       14.74      7.03 o 
  -9  10   7       67.45       64.60      8.62 o 
  -8  10   7      453.91      541.28     19.36 o 
  -7  10   7        8.85        6.13      6.55 o 
  -6  10   7      173.60      211.03     16.13 o 
  -5  10   7       11.37       14.87      9.49 o 
  -4  10   7       27.83       33.24      9.00 o 
  -3  10   7        3.77       12.21      9.39 o 
  -2  10   7      144.82      150.96     10.47 o 
  -1  10   7       51.85       67.30     13.27 o 
   0  10   7        0.91        4.16      5.58 o 
   1  10   7        2.19       14.65      6.85 o 
   2  10   7       19.71       23.69      7.46 o 
  -8  11   7      393.58      486.38     38.47 o 
  -7  11   7       39.31       40.57      8.48 o 
  -6  11   7       56.60       80.89      9.99 o 
  -5  11   7       38.00       45.31      9.55 o 
  -4  11   7        0.41        7.44      7.66 o 
  -3  11   7       54.66       67.50      9.04 o 
  -2  11   7        0.48       -5.07      6.11 o 
  -1  11   7       18.52       22.55      6.71 o 
   0  11   7       15.41       14.00      6.50 o 
   1  11   7        2.59       12.93      7.80 o 
  -5  12   7       54.49       48.90     15.07 o 
  -4  12   7       16.49       10.51      7.48 o 
  -3  12   7      157.63      137.84     11.71 o 
  -2  12   7        2.06        5.81      9.49 o 
 -11   0   8       56.17       89.16     15.18 o 
 -10   0   8      293.22      332.11     26.82 o 
  -9   0   8        0.89        1.28      8.21 o 
  -8   0   8       22.48       32.18      9.45 o 
  -7   0   8      147.50      111.05     11.58 o 
  -6   0   8        4.75        4.73      5.80 o 
  -5   0   8      144.91      104.16      9.16 o 
  -4   0   8        1.10        0.75      5.41 o 
   0   0   8        0.63       12.59     12.68 o 
   1   0   8       10.32       11.99     12.66 o 
   2   0   8       39.82       38.14     15.66 o 
   3   0   8       29.06       42.62     16.77 o 
 -11   1   8        0.89        1.59      7.55 o 
 -10   1   8        5.16       13.28      7.04 o 
  -9   1   8       13.40       22.03      6.84 o 
  -8   1   8        4.59        5.28      5.61 o 
  -7   1   8        6.79       16.63      5.25 o 
  -6   1   8        3.24        4.46      4.54 o 
  -5   1   8        1.38        2.92      4.53 o 
  -4   1   8        5.36        7.81      5.97 o 
  -3   1   8        2.33        8.31      7.03 o 
  -1   1   8        2.01        0.83      8.19 o 
   0   1   8       20.13       25.98     10.20 o 
   1   1   8        2.06        3.98      8.94 o 
   2   1   8       73.07       69.27     29.19 o 
   3   1   8       33.96       31.47     11.16 o 
 -10   2   8       21.89       28.83      7.41 o 
  -9   2   8       15.68       12.87      6.53 o 
  -8   2   8       17.38       27.41      6.17 o 
  -7   2   8       13.42       16.98      5.75 o 
  -6   2   8        6.99       10.37      4.84 o 
  -5   2   8        0.19       11.83      6.35 o 
  -4   2   8      119.08      110.65      9.80 o 
  -3   2   8       31.42       40.87      6.64 o 
  -2   2   8       10.81        7.48      5.43 o 
  -1   2   8        4.30        8.38      6.72 o 
   0   2   8       12.92        9.95      8.65 o 
   1   2   8        8.58       16.26      9.55 o 
   2   2   8        5.83        7.33      9.47 o 
   3   2   8        1.56       13.53     10.71 o 
 -10   3   8       17.65       16.18      7.38 o 
  -9   3   8       27.55       34.40      7.10 o 
  -8   3   8       25.89       24.36      6.32 o 
  -7   3   8       15.79       22.98      5.86 o 
  -6   3   8        7.81        5.83      6.45 o 
  -5   3   8       35.60       45.52      8.84 o 
  -4   3   8       11.70       13.58      5.22 o 
  -3   3   8        0.66        8.88      4.87 o 
  -2   3   8       19.99       23.98      5.69 o 
  -1   3   8        0.01       12.10      6.40 o 
   0   3   8       80.76       87.23     10.76 o 
   1   3   8        3.96        8.23      9.18 o 
   2   3   8        7.27       12.03     10.11 o 
 -10   4   8       12.59       20.67      7.19 o 
  -9   4   8       17.56       21.70      6.41 o 
  -8   4   8       11.65       23.70      6.15 o 
  -7   4   8       29.02       23.87      7.33 o 
  -6   4   8        1.21        9.42      6.75 o 
  -5   4   8       79.51       88.89      8.48 o 
  -4   4   8       46.24       45.19      6.45 o 
  -3   4   8       18.58       22.58      5.67 o 
  -2   4   8      236.30      283.02     15.21 o 
  -1   4   8       71.37       72.40      9.22 o 
   0   4   8        2.27        4.39      6.51 o 
   1   4   8        1.98        7.51      7.59 o 
   2   4   8       32.75       36.54     17.67 o 
  -9   5   8        8.40        9.63      5.99 o 
  -8   5   8        2.58        7.59      6.99 o 
  -7   5   8       34.83       38.15      8.42 o 
  -6   5   8       16.85       22.53      6.69 o 
  -5   5   8       17.33       27.13      6.63 o 
  -4   5   8        7.77        8.41      5.35 o 
  -3   5   8       27.43       14.47      7.08 o 
  -2   5   8      143.82      167.02     10.58 o 
  -1   5   8        5.05        6.70      6.86 o 
   0   5   8      107.39       88.65      9.90 o 
   1   5   8       30.34       34.59      9.11 o 
  -8   6   8        8.28        7.85      6.29 o 
  -7   6   8        7.97       30.31      7.03 o 
  -6   6   8        3.71        5.66      5.92 o 
  -5   6   8       13.63       23.99      6.66 o 
  -4   6   8       27.43       36.62      8.31 o 
  -3   6   8        3.96        8.49      6.22 o 
  -2   6   8      197.93      218.41     17.70 o 
  -1   6   8       65.04       63.15      9.22 o 
   0   6   8      272.82      247.61     14.74 o 
   1   6   8       53.26       49.14     18.91 o 
  -7   7   8      235.24      277.43     20.07 o 
  -6   7   8        0.26        8.03      6.60 o 
  -5   7   8      127.84      125.10     11.10 o 
  -4   7   8        0.49        4.24      6.58 o 
  -3   7   8       37.21       29.06      7.94 o 
  -2   7   8       27.15       22.99      7.97 o 
  -1   7   8        3.16       11.10      7.33 o 
  -5   8   8       13.23       20.54     17.18 o 
  -4   8   8       22.33       33.50      8.68 o 
  -3   8   8       11.05       11.51     11.54 o 
                                                 
